# Supplementary material for: Interaction of Age and Mechanical Stability on Bone Defect Healing: An Early Transcriptional Analysis of Fracture Hematoma in Rat
Source: PLoS One. 2014 Sep 4;9(9):e106462. doi: 10.1371/journal.pone.0106462 (PMC4154721; doi:10.1371/journal.pone.0106462)
Supplement: File S1 — Table S1–S6. Up- and down-regulated genes for each pair of condition groups identified by Affymetrix Transcriptome Analysis Console (TAC) (XLSX) [file pone.0106462.s001.xlsx]

## Sheet: TableS1.YSR.YR
Transcript Cluster ID	YSR Bi-weight Avg Signal (log2)	YR Bi-weight Avg Signal (log2)	Fold Change (linear) (YSR vs. YR)	ANOVA p-value (YSR vs. YR)	FDR p-value (YSR vs. YR)	Gene Symbol	Description
1380847_at	3,05	0,00	8,31	0,000205	0,639023	Zmat4	zinc finger, matrin type 4
1387305_s_at	2,71	0,00	6,55	0,009035	0,967596	Cyp11b1	cytochrome P450, family 11, subfamily b, polypeptide 1 ; cytochrome P450, family 11, subfamily b, polypeptide 2
1391984_at	2,66	0,00	6,34	0,006737	0,967596
1381367_at	2,65	0,00	6,29	0,010558	0,967596
1378341_at	2,65	0,00	6,28	0,000058	0,361079	Gabra6	Gamma-aminobutyric acid (GABA) A receptor, alpha 6
1398707_at	4,73	2,32	5,34	0,025802	0,967596
1380538_at	5,05	2,89	4,47	0,031173	0,967596	LOC100910668	uncharacterized LOC100910668
1387123_at	2,15	0,00	4,43	0,005167	0,967596	Cyp17a1	cytochrome P450, family 17, subfamily a, polypeptide 1
1376017_at	2,08	0,00	4,23	0,000024	0,304336	LOC364653	similar to WD repeat domain 17
1392401_s_at	2,58	0,55	4,06	0,005548	0,967596	LOC100910110	uncharacterized LOC100910110
1369297_at	1,99	0,00	3,98	0,049652	0,967596	Ppp2r2c	protein phosphatase 2, regulatory subunit B, gamma
1390570_at	1,95	0,00	3,86	0,001995	0,967596
1382787_at	1,90	0,00	3,74	0,012159	0,967596	Kif5a	kinesin family member 5A
1393484_at	1,77	0,00	3,41	0,035062	0,967596
1391947_at	2,51	0,75	3,40	0,008252	0,967596
1379191_x_at	1,73	0,00	3,32	0,004842	0,967596
1373827_at	4,15	2,43	3,30	0,010986	0,967596	Prl7a4	prolactin family 7, subfamily a, member 4
1369779_at	3,49	1,78	3,27	0,002411	0,967596	Myo1d	myosin ID
1385120_at	1,71	0,00	3,27	0,001185	0,967596	Pof1b	premature ovarian failure 1B
1375791_at	4,25	2,59	3,14	0,028549	0,967596	RGD1309821	Similar to KIAA1161 protein
1381756_at	1,55	0,00	2,93	0,007205	0,967596	Adh6a	alcohol dehydrogenase 6A (class V)
1390100_s_at	6,55	5,01	2,90	0,021680	0,967596
1371143_at	1,52	0,00	2,87	0,012284	0,967596	Serpina7	serpin peptidase inhibitor, clade A (alpha-1 antiproteinase, antitrypsin), member 7
1380889_at	3,71	2,19	2,87	0,002318	0,967596
1392689_at	3,61	2,16	2,73	0,028296	0,967596	Aloxe3	arachidonate lipoxygenase 3
1398528_at	2,95	1,52	2,69	0,019352	0,967596
1392848_at	4,49	3,07	2,67	0,038104	0,967596	Trib1	tribbles homolog 1 (Drosophila)
1396959_at	2,21	0,79	2,67	0,004242	0,967596
1376352_at	5,52	4,13	2,62	0,006801	0,967596	LOC100909970	uncharacterized LOC100909970
1379202_at	1,39	0,00	2,62	0,049422	0,967596	Ddi2	DNA-damage inducible protein 2
1388221_at	4,45	3,08	2,59	0,003619	0,967596	Slc24a3	solute carrier family 24 (sodium/potassium/calcium exchanger), member 3
1385286_at	1,37	0,00	2,58	0,001489	0,967596	Elovl3	ELOVL fatty acid elongase 3
1389773_at	3,43	2,14	2,44	0,003389	0,967596
1383773_at	3,06	1,79	2,41	0,030326	0,967596
1391698_at	4,05	2,82	2,35	0,004674	0,967596	MAST1	microtubule associated serine/threonine kinase 1
1368746_a_at	3,63	2,41	2,33	0,040686	0,967596	Atp12a	ATPase, H+/K+ transporting, nongastric, alpha polypeptide
1386289_at	3,71	2,51	2,30	0,013141	0,967596
1383943_at	2,59	1,39	2,30	0,024444	0,967596	Dnah7	dynein, axonemal, heavy polypeptide 7
1395195_at	5,48	4,28	2,30	0,021985	0,967596
1384578_at	5,51	4,32	2,28	0,045897	0,967596	LOC684560	hypothetical protein LOC684560
1377396_at	5,04	3,88	2,24	0,006288	0,967596
1387554_at	6,24	5,10	2,20	0,023259	0,967596	Galnt5	UDP-N-acetyl-alpha-D-galactosamine:polypeptide N-acetylgalactosaminyltransferase 5 (GalNAc-T5)
1390985_at	5,34	4,22	2,18	0,001143	0,967596
1397604_at	6,55	5,42	2,18	0,039043	0,967596	LOC681825	similar to Prefoldin subunit 3 (Von Hippel-Lindau-binding protein 1) (VHL-binding protein 1) (VBP-1)
1374723_at	3,98	2,88	2,14	0,000203	0,639023
1385840_at	3,41	2,31	2,14	0,047580	0,967596	Zpbp	zona pellucida binding protein
1382338_at	4,06	2,97	2,12	0,015075	0,967596	Celf3	CUGBP, Elav-like family member 3
1371182_at	2,94	1,88	2,09	0,015785	0,967596	Tpo	Thyroid peroxidase
1380308_at	5,82	4,76	2,08	0,002007	0,967596
1387595_at	4,27	3,22	2,07	0,019835	0,967596	Gif	gastric intrinsic factor
1386231_at	4,29	3,25	2,06	0,041059	0,967596	RGD1306474	similar to RIKEN cDNA 9530003J23
1395205_at	6,25	5,21	2,05	0,009597	0,967596
1397212_at	1,64	0,61	2,05	0,034672	0,967596
1379893_at	5,84	4,81	2,04	0,014271	0,967596
1389502_at	4,42	3,39	2,03	0,000887	0,967596
1378778_a_at	2,58	1,56	2,03	0,034868	0,967596
1375665_at	5,82	4,80	2,02	0,009700	0,967596	Foxn3	Forkhead box N3
1379875_at	3,58	2,57	2,02	0,041773	0,967596
1383012_at	2,02	3,03	-2,01	0,034438	0,967596	Rhpn2	rhophilin, Rho GTPase binding protein 2
1392742_at	4,00	5,02	-2,02	0,031768	0,967596
1393821_at	1,20	2,22	-2,02	0,015595	0,967596	Nkain3	Na+/K+ transporting ATPase interacting 3
1384636_at	2,26	3,29	-2,03	0,049610	0,967596
1369094_a_at	6,32	7,38	-2,09	0,022993	0,967596	Ptprs	protein tyrosine phosphatase, receptor type, S
1368619_at	4,93	6,00	-2,10	0,041891	0,967596	Ddx25	DEAD (Asp-Glu-Ala-Asp) box polypeptide 25
1387617_at	7,48	8,55	-2,10	0,038558	0,967596	Tpm3	tropomyosin 3, gamma
1383932_at	3,08	4,15	-2,10	0,018563	0,967596
1392833_at	3,68	4,75	-2,10	0,047765	0,967596
1375796_at	3,16	4,24	-2,11	0,036150	0,967596	Igtp	interferon gamma induced GTPase ; rCG32755-like
1393297_at	3,90	4,99	-2,12	0,042548	0,967596	Pou2af1	POU class 2 associating factor 1
1391019_at	3,61	4,70	-2,14	0,008370	0,967596	Slitrk1	SLIT and NTRK-like family, member 1
1386006_at	3,13	4,24	-2,15	0,012459	0,967596	Larp7	La ribonucleoprotein domain family, member 7
1394908_at	0,00	1,11	-2,15	0,001283	0,967596
1384790_at	3,17	4,28	-2,16	0,034348	0,967596
1368733_at	1,53	2,65	-2,17	0,046767	0,967596	Sult1e1	sulfotransferase family 1E, estrogen-preferring, member 1
1371128_at	3,22	4,35	-2,19	0,017286	0,967596	Il4	interleukin 4
1393670_at	2,27	3,41	-2,20	0,029537	0,967596	Ptpn14	protein tyrosine phosphatase, non-receptor type 14
1390979_at	2,57	3,72	-2,23	0,009608	0,967596	LOC100910231	zinc finger protein 82-like ; mouse zinc finger protein 14-like
1397912_at	2,34	3,49	-2,23	0,004025	0,967596
1369850_at	2,35	3,51	-2,24	0,039720	0,967596	Ugt2a1	UDP glucuronosyltransferase 2 family, polypeptide A1
1391975_at	1,53	2,70	-2,25	0,025977	0,967596
1381701_at	0,00	1,19	-2,28	0,027767	0,967596	Aak1	AP2 associated kinase 1
1382073_at	1,64	2,83	-2,29	0,039369	0,967596	Ifnk	interferon kappa
1394110_at	2,29	3,50	-2,31	0,003346	0,967596
1397109_at	2,17	3,38	-2,31	0,003415	0,967596
1386666_at	2,51	3,72	-2,32	0,029816	0,967596	Eya2	eyes absent homolog 2 (Drosophila)
1397429_at	2,24	3,49	-2,37	0,010864	0,967596	Creb5	CAMP responsive element binding protein 5
1378217_at	1,46	2,72	-2,39	0,007882	0,967596	Zfhx2	zinc finger homeobox 2
1398305_at	1,86	3,12	-2,40	0,023243	0,967596	Syt17	synaptotagmin XVII
1388223_at	1,74	3,01	-2,41	0,001187	0,967596	Gnat3	guanine nucleotide binding protein, alpha transducing 3
1368760_at	8,71	9,99	-2,42	0,042476	0,967596	Cxcl2	chemokine (C-X-C motif) ligand 2
1384193_at	2,10	3,37	-2,42	0,042538	0,967596
1379192_at	2,93	4,21	-2,44	0,047460	0,967596	Asf1a	ASF1 anti-silencing function 1 homolog A (S. cerevisiae)
1381041_at	0,00	1,30	-2,47	0,037246	0,967596
1394881_at	0,75	2,06	-2,48	0,024427	0,967596	Fam81a	family with sequence similarity 81, member A
1381946_at	1,59	2,94	-2,55	0,012675	0,967596
1368575_at	3,50	4,86	-2,56	0,022540	0,967596	Slc6a18	solute carrier family 6, member 18
1398195_at	1,22	2,58	-2,56	0,006645	0,967596
1384592_at	1,16	2,52	-2,57	0,048533	0,967596
1388032_a_at	6,79	8,19	-2,63	0,005344	0,967596	Cxcl3	chemokine (C-X-C motif) ligand 3
1385674_at	0,00	1,41	-2,66	0,001818	0,967596
1396399_at	0,00	1,47	-2,76	0,004959	0,967596
1368628_at	0,00	1,50	-2,83	0,041832	0,967596	Klk1c2	kallikrein 1-related peptidase C2
1393403_at	0,52	2,04	-2,87	0,013492	0,967596	Angptl3	angiopoietin-like 3
1388255_x_at	4,96	6,53	-2,97	0,031663	0,967596	LOC100364956	MHC class Ib alpha chain-like ; mature alpha chain of MHC class Ib protein-like ; RT1 class I, locus CE5
1370634_x_at	6,79	8,36	-2,98	0,006196	0,967596	Cxcl3	chemokine (C-X-C motif) ligand 3
1387804_at	5,49	7,07	-2,98	0,048587	0,967596	Trim63	tripartite motif-containing 63
1371209_at	5,53	7,16	-3,08	0,048622	0,967596	LOC100364956	MHC class Ib alpha chain-like ; mature alpha chain of MHC class Ib protein-like ; RT1 class I, locus CE5
1385590_at	6,09	7,71	-3,08	0,023021	0,967596
1392315_at	1,77	3,39	-3,08	0,005481	0,967596
1390016_at	2,68	4,31	-3,09	0,027353	0,967596
1379497_at	6,27	7,90	-3,10	0,048836	0,967596
1385618_at	0,13	1,78	-3,12	0,011658	0,967596
1398091_at	1,17	2,81	-3,12	0,029920	0,967596
1396339_at	0,84	2,50	-3,17	0,013610	0,967596
1370633_at	6,87	8,61	-3,34	0,012593	0,967596	Cxcl3	chemokine (C-X-C motif) ligand 3
1377546_at	0,05	1,94	-3,71	0,007515	0,967596
1373360_at	0,92	2,86	-3,85	0,029877	0,967596
1388972_at	0,00	2,10	-4,29	0,036952	0,967596	Rtn4r	reticulon 4 receptor
1393867_at	0,00	2,10	-4,30	0,000029	0,304336
1396769_at	0,00	2,14	-4,40	0,000160	0,639023
1397048_at	0,29	2,51	-4,66	0,016233	0,967596
1369273_a_at	1,38	3,61	-4,67	0,009341	0,967596	Npr3	natriuretic peptide receptor C/guanylate cyclase C (atrionatriuretic peptide receptor C)
1378513_at	0,00	2,28	-4,87	0,040736	0,967596	Gmfb	glia maturation factor, beta
1384726_at	0,00	2,36	-5,15	0,005436	0,967596
1377876_at	0,80	3,18	-5,23	0,010749	0,967596
1381907_at	0,00	2,46	-5,51	0,003679	0,967596
1395592_at	0,00	2,71	-6,53	0,000774	0,967596
1370430_at	0,00	2,72	-6,58	0,008428	0,967596	RGD1561357	similar to LIM domain only 3
1396506_at	0,00	2,86	-7,25	0,006905	0,967596
1371158_at	0,05	3,01	-7,78	0,030556	0,967596	Epha8	Eph receptor A8
1398251_a_at	0,00	3,05	-8,27	0,044856	0,967596	Camk2b	calcium/calmodulin-dependent protein kinase II beta

## Sheet: TableS2.YSR.OSR
Transcript Cluster ID	YSR Bi-weight Avg Signal (log2)	OSR Bi-weight Avg Signal (log2)	Fold Change (linear) (YSR vs. OSR)	ANOVA p-value (YSR vs. OSR)	FDR p-value (YSR vs. OSR)	Gene Symbol	Description
1388065_at	3,10	0,05	8,28	0,020263	0,947883	Insrr	insulin receptor-related receptor
1384905_at	2,72	0,00	6,60	0,040270	0,947883	Cd209g	CD209g molecule
1369210_at	2,67	0,00	6,37	0,000025	0,787007	Scn1a	sodium channel, voltage-gated, type I, alpha
1393528_at	2,61	0,00	6,10	0,011900	0,947883	Synpo2	Synaptopodin 2
1382132_at	2,40	0,00	5,29	0,004258	0,947883
1396424_at	2,38	0,00	5,22	0,038759	0,947883
1396342_at	2,38	0,00	5,20	0,006536	0,947883
1390971_at	2,30	0,00	4,93	0,001984	0,947883	LOC100910327	uncharacterized LOC100910327
1375164_at	2,69	0,44	4,74	0,004677	0,947883	Atp2a2	ATPase, Ca++ transporting, cardiac muscle, slow twitch 2
1385357_at	2,14	0,00	4,41	0,017814	0,947883
1369814_at	6,23	4,14	4,25	0,003647	0,947883	Ccl20	chemokine (C-C motif) ligand 20
1396734_at	2,02	0,00	4,05	0,014624	0,947883
1380820_at	1,98	0,00	3,94	0,031304	0,947883
1395144_at	2,28	0,34	3,82	0,025105	0,947883	Ajap1	adherens junction associated protein 1
1392832_at	5,85	4,02	3,54	0,002383	0,947883	Angptl1	angiopoietin-like 1
1370479_x_at	2,03	0,26	3,41	0,046038	0,947883	Obp3	alpha-2u globulin PGCL4
1381952_at	2,81	1,05	3,40	0,043948	0,947883	Dab1	Disabled homolog 1 (Drosophila)
1391493_at	3,03	1,30	3,31	0,048994	0,947883
1385120_at	1,71	0,00	3,27	0,005585	0,947883	Pof1b	premature ovarian failure 1B
1371700_at	5,46	3,87	3,02	0,021118	0,947883	LOC100911714 , Mfap4	microfibril-associated glycoprotein 4-like ; microfibrillar-associated protein 4
1394571_at	1,59	0,00	3,01	0,017658	0,947883	RGD1305939	hypothetical LOC300074
1383943_at	2,59	1,05	2,92	0,016536	0,947883	Dnah7	dynein, axonemal, heavy polypeptide 7
1375331_at	2,13	0,61	2,87	0,003456	0,947883
1391749_a_at	3,77	2,26	2,86	0,042871	0,947883	Nxnl2	nucleoredoxin-like 2
1386250_at	1,79	0,35	2,71	0,018766	0,947883	Snx12	Sorting nexin 12
1382992_at	1,46	0,03	2,70	0,043588	0,947883
1376105_at	8,31	6,89	2,67	0,005532	0,947883	Col14a1	collagen, type XIV, alpha 1
1379202_at	1,39	0,00	2,62	0,049422	0,947883	Ddi2	DNA-damage inducible protein 2
1380842_at	3,39	2,02	2,58	0,008748	0,947883	Qrsl1	glutaminyl-tRNA synthase (glutamine-hydrolyzing)-like 1
1391984_at	2,66	1,29	2,58	0,017841	0,947883
1381681_at	4,08	2,77	2,47	0,019892	0,947883
1388221_at	4,45	3,16	2,45	0,046800	0,947883	Slc24a3	solute carrier family 24 (sodium/potassium/calcium exchanger), member 3
1370832_at	7,21	5,92	2,44	0,049695	0,947883	Ccl4	chemokine (C-C motif) ligand 4
1375465_at	1,89	0,61	2,43	0,003188	0,947883	LOC100911492 , Otx2	homeobox protein OTX2-like ; orthodenticle homeobox 2
1379490_at	2,32	1,12	2,31	0,034162	0,947883
1385637_at	8,58	7,37	2,31	0,010799	0,947883	Svep1	Sushi, von Willebrand factor type A, EGF and pentraxin domain containing 1
1376734_at	7,69	6,50	2,28	0,046845	0,947883
1373882_at	7,03	5,87	2,25	0,000915	0,947883	Figf	c-fos induced growth factor
1379843_at	3,85	2,68	2,25	0,005359	0,947883	Vps36	Vacuolar protein sorting 36 homolog (S. cerevisiae)
1394757_at	1,35	0,19	2,23	0,047936	0,947883
1396481_at	3,04	1,89	2,21	0,033780	0,947883
1376306_at	1,20	0,08	2,16	0,033994	0,947883
1381585_at	1,11	0,00	2,15	0,028582	0,947883
1387553_at	1,10	0,00	2,14	0,019967	0,947883	Sycp1	synaptonemal complex protein 1
1391345_at	6,49	5,39	2,14	0,037944	0,947883	Bmper	BMP-binding endothelial regulator
1374726_at	6,58	5,50	2,11	0,033755	0,947883	Fndc1	fibronectin type III domain containing 1
1390718_at	3,18	2,11	2,10	0,020799	0,947883
1378588_at	2,65	1,63	2,04	0,033013	0,947883
1387893_at	9,06	8,05	2,02	0,002303	0,947883	C1s	complement component 1, s subcomponent
1377508_at	2,79	1,79	2,01	0,009191	0,947883
1373368_at	8,35	9,36	-2,01	0,004015	0,947883	PCOLCE2	procollagen C-endopeptidase enhancer 2
1378542_at	2,66	3,69	-2,03	0,049549	0,947883
1386270_at	2,41	3,43	-2,03	0,017765	0,947883
1395266_at	1,70	2,72	-2,03	0,037906	0,947883
1385584_at	3,77	4,80	-2,05	0,029238	0,947883
1369953_a_at	6,36	7,40	-2,06	0,013691	0,947883	Cd24	CD24 molecule
1393179_at	4,58	5,64	-2,08	0,048054	0,947883
1393617_at	1,63	2,70	-2,10	0,030165	0,947883
1388225_at	1,47	2,55	-2,11	0,035599	0,947883	Kcnc2	potassium voltage gated channel, Shaw-related subfamily, member 2
1370047_at	7,07	8,16	-2,13	0,018194	0,947883	Enpp1	ectonucleotide pyrophosphatase/phosphodiesterase 1
1392215_at	1,86	2,95	-2,13	0,006952	0,947883	Ephb1	Eph receptor B1
1397249_at	0,00	1,11	-2,15	0,049053	0,947883
1379003_at	3,11	4,22	-2,16	0,017052	0,947883
1397382_at	2,98	4,12	-2,20	0,031606	0,947883
1384798_at	2,11	3,26	-2,22	0,032476	0,947883
1377340_at	8,55	9,72	-2,24	0,028755	0,947883	Tfpi2	tissue factor pathway inhibitor 2
1375993_at	2,90	4,08	-2,25	0,012178	0,947883
1391368_at	0,00	1,18	-2,26	0,008998	0,947883	LOC100363114	Eukaryotic translation initiation factor 4 gamma, 3-like
1387503_at	3,25	4,43	-2,27	0,046088	0,947883	Cpn1	carboxypeptidase N, polypeptide 1
1382753_at	2,61	3,79	-2,27	0,024993	0,947883
1371194_at	7,63	8,82	-2,28	0,044984	0,947883	Tnfaip6	tumor necrosis factor alpha induced protein 6
1373326_at	0,84	2,02	-2,28	0,006238	0,947883
1383506_at	3,16	4,37	-2,31	0,037536	0,947883	Bcl11a	B-cell CLL/lymphoma 11A (zinc finger protein)
1397912_at	2,34	3,55	-2,32	0,023923	0,947883
1369534_at	3,08	4,30	-2,33	0,041742	0,947883	Il11	interleukin 11
1378220_at	5,28	6,51	-2,34	0,007980	0,947883	LOC497860	similar to RIKEN cDNA 4930517K11
1396993_at	3,36	4,59	-2,34	0,045251	0,947883
1381247_at	3,01	4,25	-2,35	0,029272	0,947883
1369003_at	2,07	3,32	-2,37	0,039349	0,947883	Dedd	death effector domain-containing
1390443_at	5,16	6,41	-2,38	0,032297	0,947883	RGD1563888	similar to DNA segment, Chr 16, ERATO Doi 472, expressed
1373654_at	4,10	5,37	-2,40	0,030610	0,947883	Anxa8	annexin A8
1381698_at	2,98	4,24	-2,40	0,007148	0,947883
1377457_a_at	4,52	5,80	-2,42	0,035391	0,947883	Sorl1	sortilin-related receptor, LDLR class A repeats-containing
1382375_at	5,77	7,06	-2,45	0,020569	0,947883
1381809_at	2,86	4,16	-2,46	0,027900	0,947883
1374168_at	0,66	1,97	-2,49	0,020138	0,947883
1374817_at	4,65	5,98	-2,52	0,025828	0,947883
1377930_at	1,15	2,49	-2,54	0,035818	0,947883	Kbtbd7	Kelch repeat and BTB (POZ) domain containing 7
1384500_at	1,45	2,81	-2,57	0,009448	0,947883
1369263_at	4,47	5,86	-2,62	0,038222	0,947883	Wnt5a	wingless-type MMTV integration site family, member 5A
1370839_at	1,73	3,12	-2,62	0,012294	0,947883	Accn3	amiloride-sensitive cation channel 3
1381060_at	1,36	2,75	-2,62	0,043782	0,947883
1392382_at	4,74	6,15	-2,66	0,008390	0,947883
1379712_at	2,06	3,48	-2,67	0,007486	0,947883
1397293_at	1,00	2,42	-2,67	0,002288	0,947883
1395933_at	0,00	1,43	-2,69	0,025783	0,947883
1388223_at	1,74	3,19	-2,72	0,017992	0,947883	Gnat3	guanine nucleotide binding protein, alpha transducing 3
1393670_at	2,27	3,72	-2,74	0,005924	0,947883	Ptpn14	protein tyrosine phosphatase, non-receptor type 14
1370967_at	5,42	6,90	-2,78	0,038008	0,947883	LOC100361706 , LOC680329	lambda-chain C1-region-like ; immunoglobulin lambda-like polypeptide 5-like
1387125_at	11,01	12,49	-2,78	0,026814	0,947883	S100a9	S100 calcium binding protein A9
1371400_at	4,54	6,01	-2,79	0,040563	0,947883	Thrsp	thyroid hormone responsive
1376405_at	2,16	3,64	-2,79	0,043693	0,947883
1368170_at	0,00	1,49	-2,81	0,000121	0,947883	Slc6a1	solute carrier family 6 (neurotransmitter transporter, GABA), member 1
1389745_at	0,24	1,74	-2,83	0,049984	0,947883
1371081_at	3,01	4,52	-2,85	0,019102	0,947883	Rapgef4	Rap guanine nucleotide exchange factor (GEF) 4
1391175_at	1,40	2,92	-2,85	0,033113	0,947883
1379446_at	3,17	4,68	-2,87	0,030403	0,947883
1398063_x_at	4,48	6,00	-2,87	0,015111	0,947883	Stfa3	stefin A3
1392836_at	1,44	2,97	-2,90	0,042303	0,947883
1394334_at	1,14	2,69	-2,93	0,036802	0,947883	Chst8	carbohydrate (N-acetylgalactosamine 4-0) sulfotransferase 8
1370150_a_at	3,81	5,37	-2,95	0,049157	0,947883	Thrsp	thyroid hormone responsive
1383663_at	0,00	1,60	-3,04	0,023507	0,947883
1385618_at	0,13	1,78	-3,13	0,006242	0,947883
1375501_at	0,10	1,80	-3,25	0,027686	0,947883	RGD1308106	LOC361719
1398578_at	0,00	1,70	-3,25	0,001585	0,947883	Ttyh1	tweety homolog 1 (Drosophila)
1393978_at	6,72	8,44	-3,29	0,003072	0,947883	Stfa2l2 , Stfa2l3	stefin A2-like 2 ; stefin A2-like 3
1396873_at	0,91	2,63	-3,30	0,013165	0,947883
1384392_at	5,79	7,53	-3,35	0,000467	0,947883	Cyp26b1	cytochrome P450, family 26, subfamily b, polypeptide 1
1368527_at	6,93	8,68	-3,36	0,001380	0,947883	Ptgs2	prostaglandin-endoperoxide synthase 2
1380142_at	1,93	3,68	-3,36	0,016310	0,947883
1369273_a_at	1,38	3,15	-3,39	0,019079	0,947883	Npr3	natriuretic peptide receptor C/guanylate cyclase C (atrionatriuretic peptide receptor C)
1381620_at	0,48	2,28	-3,50	0,006213	0,947883
1395592_at	0,00	1,81	-3,51	0,000169	0,947883
1386666_at	2,51	4,33	-3,53	0,010476	0,947883	Eya2	eyes absent homolog 2 (Drosophila)
1393984_at	0,00	1,85	-3,61	0,009336	0,947883
1369281_at	2,66	4,55	-3,73	0,041495	0,947883	Tnfsf11	tumor necrosis factor (ligand) superfamily, member 11
1396506_at	0,00	2,05	-4,15	0,002903	0,947883
1392329_at	0,70	2,80	-4,28	0,021387	0,947883	Homez	homeobox and leucine zipper encoding
1374334_at	7,07	9,26	-4,55	0,037132	0,947883	Igha , LOC366772	immunoglobulin heavy chain, alpha ; similar to immunoglobulin heavy chain
1383486_at	8,16	10,40	-4,70	0,005065	0,947883
1368627_at	0,00	2,25	-4,74	0,047204	0,947883	Rgn	regucalcin (senescence marker protein-30)
1371158_at	0,05	2,42	-5,16	0,032870	0,947883	Epha8	Eph receptor A8
1381147_at	0,00	2,46	-5,51	0,000271	0,947883
1386977_at	4,19	6,74	-5,84	0,031153	0,947883	Car3	carbonic anhydrase 3
1386430_at	0,00	2,63	-6,18	0,014200	0,947883
1388972_at	0,00	2,64	-6,24	0,002924	0,947883	Rtn4r	reticulon 4 receptor
1370470_at	8,19	10,88	-6,47	0,040881	0,947883	Np4 , RatNP-3b	defensin NP-4 precursor ; defensin RatNP-3 precursor
1368501_s_at	5,09	7,82	-6,64	0,045901	0,947883	Mcpt10 , Mcpt8 , Mcpt8l2 , Mcpt9	mast cell protease 10 ; mast cell protease 8 ; mast cell protease 8-like 2 ; mast cell protease 9
1379066_at	3,10	6,05	-7,69	0,001199	0,947883	Slc5a3	Solute carrier family 5 (sodium/myo-inositol cotransporter), member 3
1391331_at	0,21	3,39	-9,08	0,033931	0,947883
1383163_at	4,68	7,92	-9,49	0,036142	0,947883	Igj	immunoglobulin joining chain
1387902_a_at	6,49	9,95	-11,03	0,021988	0,947883	Igkv28 , LOC100361952 , LOC500174 , LOC500192 , LOC500375 , LOC682553 , LOC690499	Immunoglobulin kappa chain variable 28 (V28) ; Hypothetical protein LOC100361952 ; Pre-B lymphocyte gene 2-like ; MCG142178-like ; RCG47051-like ; MCG130744-like ; RCG64263-like
1388272_at	2,39	6,06	-12,71	0,023998	0,947883	Igh-6	Immunoglobulin heavy chain 6
1369586_at	0,36	5,25	-29,58	0,047992	0,947883	Mcpt8 , RGD1565970	mast cell protease 8 ; similar to mast cell protease 8
1370394_at	3,95	9,31	-41,14	0,006027	0,947883	IgG-2a	gamma-2a immunoglobulin heavy chain

## Sheet: TableS3.YSR.OR
Transcript Cluster ID	YSR Bi-weight Avg Signal (log2)	OR Bi-weight Avg Signal (log2)	Fold Change (linear) (YSR vs. OR)	ANOVA p-value (YSR vs. OR)	FDR p-value (YSR vs. OR)	Gene Symbol	Description
1398216_at	3,12	0,00	8,68	0,046695	0,633978
1381312_at	2,92	0,00	7,55	0,022383	0,573375
1397247_at	2,87	0,00	7,29	0,000577	0,479062	Cdcp1	CUB domain containing protein 1
1395115_at	2,77	0,00	6,83	0,038894	0,611736
1378341_at	2,65	0,31	5,08	0,023938	0,579388	Gabra6	Gamma-aminobutyric acid (GABA) A receptor, alpha 6
1398492_at	3,23	0,89	5,05	0,039728	0,612991
1397471_at	2,21	0,00	4,63	0,036932	0,611736	Mical2	Microtubule associated monoxygenase, calponin and LIM domain containing 2
1390971_at	2,30	0,09	4,62	0,022083	0,573375	LOC100910327	uncharacterized LOC100910327
1368887_at	7,73	5,65	4,23	0,011953	0,533536	LOC100910332	uncharacterized LOC100910332
1376017_at	2,08	0,00	4,23	0,028540	0,599101	LOC364653	similar to WD repeat domain 17
1396481_at	3,04	1,01	4,06	0,004743	0,505430
1396611_at	2,28	0,30	3,96	0,025931	0,586522
1385602_at	1,96	0,00	3,89	0,041932	0,619704	RGD1306233	similar to hypothetical protein MGC29761
1382814_at	3,82	1,87	3,87	0,035798	0,611736	Odz3	odz, odd Oz/ten-m homolog 3 (Drosophila)
1385014_at	1,94	0,00	3,84	0,016991	0,558846	RGD1564763	similar to nudix (nucleoside diphosphate linked moiety X)-type motif 11
1392555_at	4,17	2,26	3,75	0,020112	0,566493	Etv1	Ets variant 1
1393607_at	1,97	0,08	3,70	0,015220	0,544972
1378216_at	3,96	2,08	3,68	0,009269	0,525863
1397923_at	1,88	0,00	3,68	0,000063	0,408740
1382732_at	9,39	7,53	3,64	0,034518	0,611736	Lyve1	lymphatic vessel endothelial hyaluronan receptor 1
1383003_at	4,80	2,96	3,60	0,021529	0,572476	Lect2	leukocyte cell-derived chemotaxin 2
1370763_at	5,06	3,22	3,58	0,014174	0,540229	Olr1496	olfactory receptor 1496
1397498_at	2,69	0,86	3,55	0,044293	0,626407
1386250_at	1,79	0,00	3,47	0,037753	0,611736	Snx12	Sorting nexin 12
1385421_at	2,86	1,08	3,44	0,045179	0,629705	RGD1563263	similar to RIKEN cDNA 1700029I15
1382192_at	10,26	8,50	3,38	0,008157	0,524082	Lyve1	lymphatic vessel endothelial hyaluronan receptor 1
1380400_at	2,36	0,61	3,36	0,047182	0,635137
1398655_at	8,02	6,28	3,33	0,039685	0,612991	Myod1	myogenic differentiation 1
1391806_at	1,72	0,00	3,29	0,012874	0,533536	LOC498793	similar to inter-alpha-inhibitor H2 chain
1379056_at	4,42	2,73	3,24	0,008144	0,524082	Dbndd1	dysbindin (dystrobrevin binding protein 1) domain containing 1
1380567_at	8,93	7,25	3,22	0,020030	0,565762
1394846_at	11,07	9,44	3,11	0,010645	0,525863	Pira2	Paired-Ig-like receptor A2
1375715_at	2,27	0,65	3,07	0,025227	0,586188	Rwdd1	RWD domain containing 1
1388046_at	8,09	6,47	3,07	0,049104	0,639913	Itgam	integrin, alpha M
1378015_at	6,56	4,97	3,02	0,033342	0,611736	Ccl21	chemokine (C-C motif) ligand 21
1368162_at	7,03	5,47	2,95	0,013815	0,537046	Cst6	cystatin E/M
AFFX-ThrX-M_at	5,81	4,26	2,92	0,041005	0,617033
1391174_at	1,51	0,00	2,85	0,045172	0,629705
1382709_at	7,83	6,37	2,76	0,000713	0,479062
1387014_at	1,46	0,00	2,75	0,012407	0,533536	Prol1	proline rich, lacrimal 1
1397395_at	4,02	2,55	2,75	0,003968	0,505430
1368422_at	7,41	5,96	2,73	0,018611	0,561925	Meox2	mesenchyme homeobox 2
1375077_at	6,79	5,34	2,73	0,039447	0,611736
1393408_at	4,60	3,15	2,72	0,005820	0,506334	Neurod6	neurogenic differentiation 6
1396798_at	3,45	2,03	2,68	0,041368	0,617033
1370760_a_at	3,38	1,96	2,67	0,017793	0,559652	Gad1	glutamate decarboxylase 1
1379875_at	3,58	2,17	2,67	0,011434	0,531960
1384825_at	1,41	0,00	2,65	0,010831	0,525863
1393840_at	3,04	1,63	2,64	0,021751	0,572521	Gnat2	guanine nucleotide binding protein (G protein), alpha transducing activity polypeptide 2
1379202_at	1,39	0,00	2,62	0,049422	0,639913	Ddi2	DNA-damage inducible protein 2
1392832_at	5,85	4,51	2,53	0,008795	0,525863	Angptl1	angiopoietin-like 1
1369031_at	8,46	7,13	2,52	0,047101	0,635137	Il18bp	interleukin 18 binding protein
1382836_at	5,37	4,05	2,50	0,029657	0,600752
1387165_at	7,84	6,52	2,49	0,025068	0,586188	Maf	v-maf musculoaponeurotic fibrosarcoma oncogene homolog (avian)
1367743_at	8,70	7,38	2,48	0,013409	0,533678	Pfkl	phosphofructokinase, liver
1383185_at	7,60	6,30	2,47	0,025300	0,586188
1378131_at	7,59	6,28	2,47	0,020696	0,567276	Slc9a9	solute carrier family 9 (sodium/hydrogen exchanger), isoform 9
1396959_at	2,21	0,91	2,46	0,007398	0,516401
1381684_at	4,54	3,24	2,45	0,035793	0,611736
1393748_at	1,29	0,00	2,44	0,033407	0,611736	Ttll11	tubulin tyrosine ligase-like family, member 11
1388357_at	8,10	6,83	2,41	0,015214	0,544972	RGD1566401	similar to GTL2, imprinted maternally expressed untranslated
1395859_at	5,72	4,45	2,41	0,006329	0,511767
1376734_at	7,69	6,43	2,40	0,003817	0,505430
1382317_at	8,88	7,62	2,39	0,014091	0,540229	Eps8	epidermal growth factor receptor pathway substrate 8
1385701_at	8,48	7,24	2,38	0,032083	0,609892
1398707_at	4,73	3,48	2,38	0,003028	0,505430
1391074_at	7,67	6,42	2,37	0,001272	0,482710	Crabp1	cellular retinoic acid binding protein 1
1380133_at	3,88	2,64	2,36	0,016313	0,556261	Osr2	odd-skipped related 2 (Drosophila)
1376105_at	8,31	7,09	2,33	0,008493	0,524082	Col14a1	collagen, type XIV, alpha 1
1394911_at	4,61	3,40	2,31	0,030919	0,605679	Zc3hav1l	zinc finger CCCH-type, antiviral 1-like
1382548_at	7,29	6,09	2,30	0,016268	0,555950
1393456_at	5,28	4,08	2,30	0,008162	0,524082
1396388_at	4,86	3,67	2,29	0,020294	0,567276	Kctd4	potassium channel tetramerisation domain containing 4
1388103_at	8,15	6,97	2,27	0,004470	0,505430	Tmem37	transmembrane protein 37
1380972_at	7,46	6,28	2,27	0,006537	0,511767
1368412_a_at	9,20	8,03	2,25	0,036753	0,611736	Ptpro	protein tyrosine phosphatase, receptor type, O
1395335_at	6,56	5,39	2,25	0,032480	0,611736
1397015_at	5,44	4,28	2,25	0,041234	0,617033	Etv1	ets variant 1
1367593_at	9,79	8,63	2,24	0,045587	0,629766	Sepw1	selenoprotein W, 1
1368940_at	8,63	7,47	2,24	0,017949	0,559652	P2ry2	purinergic receptor P2Y, G-protein coupled, 2
1387065_at	2,80	1,64	2,24	0,019832	0,565762	Plcd4	phospholipase C, delta 4
1369204_at	9,51	8,36	2,23	0,043553	0,622781	Hck	hemopoietic cell kinase
1376036_at	5,19	4,04	2,23	0,046451	0,633631	Flvcr2	feline leukemia virus subgroup C cellular receptor family, member 2
1367850_at	12,45	11,30	2,22	0,019558	0,565762	Fcgr2a	Fc fragment of IgG, low affinity IIa, receptor (CD32) ; Low affinity immunoglobulin gamma Fc region receptor III-like ; Fc gamma receptor II beta ; similar to Low affinity immunoglobulin gamma Fc region receptor III precursor (IgG Fc receptor III) (Fc-gamma RIII) (FcRIII)
1371207_at	1,15	0,00	2,22	0,013313	0,533536
1391060_at	5,70	4,55	2,21	0,000653	0,479062
1374247_at	10,49	9,36	2,19	0,000956	0,479062	LOC100363145	stabilin 1
1389795_at	3,87	2,74	2,19	0,027502	0,594777
1370963_at	9,78	8,65	2,18	0,006815	0,511767	Gas7	growth arrest specific 7
1395536_at	6,30	5,17	2,18	0,001668	0,505430
1368003_at	7,96	6,84	2,17	0,000056	0,408740	Aldh1a2	aldehyde dehydrogenase 1 family, member A2
1372168_s_at	8,24	7,13	2,17	0,038176	0,611736	Igfbp6	insulin-like growth factor binding protein 6
1398016_at	6,03	4,91	2,17	0,010094	0,525863	Scd	stearoyl-CoA desaturase (delta-9-desaturase)
1378418_at	7,32	6,21	2,16	0,044251	0,626100	Tifab	TRAF-interacting protein with forkhead-associated domain, family member B
1392428_at	4,99	3,88	2,16	0,037040	0,611736	Spata20	spermatogenesis associated 20
1369173_at	8,18	7,07	2,15	0,023226	0,576118	C3ar1	complement component 3a receptor 1
1370074_at	7,67	6,56	2,15	0,042241	0,620047	Baiap2	BAI1-associated protein 2
1379760_at	9,21	8,11	2,15	0,010306	0,525863	Tnfaip8l2	tumor necrosis factor, alpha-induced protein 8-like 2
1370832_at	7,21	6,11	2,14	0,028339	0,597587	Ccl4	chemokine (C-C motif) ligand 4
1387306_a_at	8,89	7,79	2,14	0,010794	0,525863	Egr2	early growth response 2
1379935_at	10,26	9,16	2,14	0,042120	0,619921	Ccl7	chemokine (C-C motif) ligand 7
1383801_at	4,24	3,14	2,14	0,018629	0,561925
1394445_at	4,36	3,26	2,14	0,012283	0,533536
1395995_at	1,09	0,00	2,13	0,015689	0,550230
1379631_at	8,31	7,23	2,12	0,013231	0,533536	Csf1	colony stimulating factor 1 (macrophage)
1386501_at	6,48	5,41	2,11	0,011258	0,529840
1381333_at	4,45	3,38	2,11	0,006615	0,511767
1385608_at	9,00	7,93	2,10	0,010802	0,525863
1390789_at	7,78	6,71	2,10	0,007835	0,524082	Acad11	acyl-CoA dehydrogenase family, member 11 ; nephronophthisis 3 (adolescent)
1373386_at	6,25	5,19	2,09	0,035460	0,611736	Gjb2	gap junction protein, beta 2
1378833_at	4,48	3,41	2,09	0,022168	0,573375
1370457_at	6,98	5,93	2,08	0,020669	0,567276	Testin	testin gene
1384275_at	5,18	4,12	2,08	0,047373	0,635137	LOC688328	hypothetical protein LOC688328
1391345_at	6,49	5,43	2,08	0,015359	0,545265	Bmper	BMP-binding endothelial regulator
1391369_at	5,32	4,27	2,08	0,000456	0,479062	Kcnc4	Potassium voltage gated channel, Shaw-related subfamily, member 4
1392477_at	8,17	7,12	2,08	0,018685	0,562527	Etv1	ets variant 1
1392566_at	9,46	8,41	2,07	0,003369	0,505430
1368081_at	6,51	5,47	2,06	0,004554	0,505430	Abca2	ATP-binding cassette, subfamily A (ABC1), member 2
1393232_at	3,72	2,67	2,06	0,023490	0,577051	Mt4	metallothionein 4
1372108_at	10,60	9,57	2,05	0,049337	0,639913	Ptcd3	Pentatricopeptide repeat domain 3
1386913_at	10,59	9,55	2,05	0,019369	0,565762	Pdpn	podoplanin
1371148_s_at	6,97	5,94	2,04	0,010233	0,525863	Ina	internexin neuronal intermediate filament protein, alpha
1371432_at	10,32	9,29	2,04	0,011055	0,527986	Vat1	vesicle amine transport protein 1 homolog (T californica)
1371732_at	8,80	7,77	2,04	0,028266	0,597587	Dpt	dermatopontin
1390112_at	5,58	4,55	2,04	0,004764	0,505430	Efemp1	EGF-containing fibulin-like extracellular matrix protein 1
1368742_at	11,29	10,27	2,03	0,027145	0,593648	C5ar1	complement component 5a receptor 1
1381116_at	4,83	3,81	2,03	0,046910	0,634768
1383453_at	4,41	3,39	2,03	0,020801	0,567276	Olfml1	olfactomedin-like 1
1386191_a_at	7,53	6,51	2,03	0,021636	0,572476	Lhfpl2	lipoma HMGIC fusion partner-like 2
1377008_at	6,25	5,23	2,02	0,041165	0,617033	RGD1566401	Similar to GTL2, imprinted maternally expressed untranslated
1384240_at	8,17	7,16	2,02	0,012749	0,533536	Agtr1a	angiotensin II receptor, type 1a
1387671_at	6,02	5,01	2,02	0,029988	0,600752	Sctr	secretin receptor
1394997_at	5,73	4,71	2,02	0,003118	0,505430
1387324_at	1,01	0,00	2,01	0,014358	0,540229	Mak	male germ cell-associated kinase
1381963_at	6,18	5,17	2,01	0,017643	0,559652	RGD1566296	similar to RIKEN cDNA B230114P05
1369379_at	2,51	3,52	-2,01	0,002274	0,505430	Epha3	Eph receptor A3
1374277_at	5,49	6,50	-2,01	0,009805	0,525863	Ccnjl	cyclin J-like
1376362_at	5,30	6,30	-2,01	0,013318	0,533536	Cbx6	chromobox homolog 6 ; neuronal pentraxin receptor
1388917_at	7,75	8,76	-2,01	0,001959	0,505430	Myo1d	myosin ID
1389787_at	8,28	9,29	-2,01	0,017368	0,558846	Ptk7	PTK7 protein tyrosine kinase 7
1375026_at	4,62	5,63	-2,02	0,012076	0,533536	Calml4	calmodulin-like 4
1376993_at	2,13	3,14	-2,02	0,003210	0,505430
1389157_at	7,43	8,44	-2,02	0,000705	0,479062	Cdc42ep1	CDC42 effector protein (Rho GTPase binding) 1
1383546_at	4,25	5,27	-2,02	0,005400	0,506334	Gdpd2	glycerophosphodiester phosphodiesterase domain containing 2
1383169_at	5,87	6,89	-2,03	0,011391	0,531121
1381297_at	2,44	3,46	-2,03	0,042103	0,619921	Arhgef5	Rho guanine nucleotide exchange factor (GEF) 5
1390828_at	5,15	6,17	-2,03	0,011224	0,529840	Npy1r	neuropeptide Y receptor Y1
1394974_at	2,88	3,90	-2,03	0,008458	0,524082
1368618_at	5,84	6,87	-2,04	0,002515	0,505430	Grb14	growth factor receptor bound protein 14
1370896_a_at	5,65	6,68	-2,04	0,012890	0,533536	Myh11	myosin, heavy chain 11, smooth muscle
1373515_at	7,62	8,64	-2,04	0,005456	0,506334	Lgalsl	lectin, galactoside-binding-like
1388395_at	7,24	8,27	-2,04	0,010469	0,525863	G0s2	G0/G1switch 2
1379300_at	4,34	5,37	-2,04	0,016539	0,556612
1381100_at	4,36	5,39	-2,04	0,018005	0,559652
1384228_at	7,05	8,08	-2,05	0,007250	0,516401
1392824_at	3,70	4,73	-2,05	0,000252	0,479062	Bnipl	BCL2/adenovirus E1B 19kD interacting protein like
1393613_at	5,90	6,94	-2,05	0,045966	0,632140	Zfp462	zinc finger protein 462
1393672_at	4,92	5,96	-2,05	0,016722	0,558405	Hmcn1	hemicentin 1
1368089_at	6,62	7,66	-2,06	0,026366	0,586937	Pde2a	phosphodiesterase 2A, cGMP-stimulated
1370642_s_at	6,48	7,53	-2,06	0,000352	0,479062	Pdgfrb	platelet derived growth factor receptor, beta polypeptide
1373506_at	5,56	6,60	-2,06	0,017752	0,559652	LOC687750	similar to early estrogen-induced gene 1 protein
1383197_at	5,43	6,47	-2,06	0,038244	0,611736	Jam2	junctional adhesion molecule 2
1371065_at	4,43	5,49	-2,07	0,031594	0,609047	LOC688090	similar to RT1 class II histocompatibility antigen, B-1 beta chain precursor (RT1.B-beta(1)) ; RT1 class II, locus Bb
1390523_at	4,45	5,50	-2,07	0,011073	0,527986
1384981_at	3,60	4,65	-2,07	0,040337	0,615193	Cd6	Cd6 molecule
1370166_at	7,48	8,53	-2,08	0,020845	0,567276	Sdc2	syndecan 2
1373847_at	8,45	9,50	-2,08	0,003828	0,505430	Tm4sf1	transmembrane 4 L six family member 1
1386903_at	4,89	5,94	-2,08	0,020165	0,566493	S100b	S100 calcium binding protein B
1392296_at	5,24	6,30	-2,08	0,002518	0,505430
1368474_at	7,51	8,57	-2,09	0,009899	0,525863	Vcam1	vascular cell adhesion molecule 1
1387789_at	4,65	5,71	-2,09	0,030759	0,605679	Erg	v-ets erythroblastosis virus E26 oncogene homolog (avian)
1382303_at	3,64	4,70	-2,09	0,033215	0,611736	Phactr1	phosphatase and actin regulator 1
1368851_at	8,33	9,40	-2,10	0,006782	0,511767	Ets1	v-ets erythroblastosis virus E26 oncogene homolog 1 (avian)
1370047_at	7,07	8,14	-2,10	0,024179	0,581046	Enpp1	ectonucleotide pyrophosphatase/phosphodiesterase 1
1373245_at	9,45	10,53	-2,11	0,005877	0,506334	Col4a1	collagen, type IV, alpha 1
1374643_at	5,16	6,24	-2,11	0,018261	0,559652	Fat4	FAT tumor suppressor homolog 4 (Drosophila)
1376106_at	4,66	5,74	-2,11	0,013046	0,533536	Tmem178	transmembrane protein 178
1376847_at	4,67	5,74	-2,11	0,001916	0,505430	Marc1	mitochondrial amidoxime reducing component 1
1387082_at	3,87	4,95	-2,11	0,047664	0,637271	Fetub	fetuin B
1387232_at	4,49	5,57	-2,11	0,006571	0,511767	Bmp4	bone morphogenetic protein 4
1390221_at	6,27	7,35	-2,11	0,022089	0,573375	Prdm1	PR domain containing 1, with ZNF domain
1391428_at	6,90	7,98	-2,11	0,047914	0,638603
1381971_at	6,60	7,67	-2,11	0,035409	0,611736	Sox18	SRY (sex determining region Y)-box 18
1374933_at	7,19	8,28	-2,12	0,024469	0,582231	Mcam	melanoma cell adhesion molecule
1376601_at	4,35	5,44	-2,12	0,037853	0,611736	Sema6a	sema domain, transmembrane domain (TM), and cytoplasmic domain, (semaphorin) 6A
1376767_at	4,33	5,41	-2,12	0,015353	0,545265	Gpr116	G protein-coupled receptor 116
1387274_at	4,30	5,39	-2,12	0,041323	0,617033	Dlx5	distal-less homeobox 5
1387547_a_at	6,92	8,01	-2,12	0,040004	0,614057	Eltd1	EGF, latrophilin and seven transmembrane domain containing 1
1388994_at	4,37	5,46	-2,12	0,030928	0,605679	Fzd6	frizzled family receptor 6
1384484_at	4,56	5,64	-2,12	0,001000	0,479062	LOC100359654	synovial sarcoma, X breakpoint 2 interacting protein-like
1393904_at	2,97	4,05	-2,12	0,007716	0,524082	Lin28a	lin-28 homolog A (C. elegans)
1395374_at	5,58	6,66	-2,12	0,040100	0,614192
1374722_at	5,26	6,34	-2,13	0,028894	0,600256	C1qtnf1	C1q and tumor necrosis factor related protein 1
1380062_at	6,30	7,40	-2,13	0,032768	0,611736	Mpp6	membrane protein, palmitoylated 6 (MAGUK p55 subfamily member 6)
1393463_at	3,04	4,13	-2,13	0,022046	0,573375	Tmem63c	transmembrane protein 63c
1395948_at	5,27	6,36	-2,13	0,004823	0,505430
1397987_at	2,06	3,15	-2,13	0,010808	0,525863
1369633_at	8,19	9,28	-2,14	0,023415	0,577051	Cxcl12	chemokine (C-X-C motif) ligand 12
1390944_at	2,79	3,89	-2,14	0,008317	0,524082	Chmp4c	charged multivesicular body protein 4C
1391588_at	4,97	6,07	-2,14	0,008418	0,524082
1374591_at	5,94	7,04	-2,15	0,021728	0,572521	Ptprd	protein tyrosine phosphatase, receptor type, D
1382685_at	4,77	5,88	-2,15	0,031173	0,607053	Slit2	slit homolog 2 (Drosophila)
1385355_at	3,50	4,60	-2,15	0,013294	0,533536
1385899_at	4,68	5,78	-2,15	0,004382	0,505430	Trim16	tripartite motif-containing 16
1391944_at	4,55	5,66	-2,15	0,048732	0,639913	Fam184a-ps1	family with sequence similarity 184, member A, pseudogene 1
1397457_at	4,19	5,29	-2,15	0,012380	0,533536
1375278_at	5,05	6,16	-2,16	0,024807	0,585341	Trim2	tripartite motif-containing 2
1398354_at	5,67	6,78	-2,16	0,010946	0,527132	Ctnnal1	catenin (cadherin associated protein), alpha-like 1
1391448_at	5,61	6,72	-2,16	0,019729	0,565762	Crim1	cysteine rich transmembrane BMP regulator 1 (chordin like)
1368105_at	6,72	7,84	-2,17	0,039922	0,613364	Tspan2	tetraspanin 2
1387053_at	4,62	5,74	-2,17	0,003267	0,505430	Fmo1	flavin containing monooxygenase 1
1383066_at	3,24	4,36	-2,17	0,010910	0,526826
1389353_at	6,55	7,67	-2,18	0,006038	0,507229	Sema6d	sema domain, transmembrane domain (TM), and cytoplasmic domain, (semaphorin) 6D
1379294_at	7,04	8,16	-2,18	0,005998	0,506334
1381247_at	3,01	4,14	-2,18	0,006882	0,511767
1376617_at	4,15	5,28	-2,19	0,003411	0,505430
1398295_at	6,55	7,68	-2,19	0,008673	0,524082	Slc29a1	solute carrier family 29 (nucleoside transporters), member 1
1383914_at	5,93	7,06	-2,19	0,030703	0,605679	Mrvi1	murine retrovirus integration site 1 homolog
1384862_at	2,03	3,16	-2,19	0,047734	0,637662
1373027_at	6,64	7,78	-2,20	0,005479	0,506334	Mllt4	myeloid/lymphoid or mixed-lineage leukemia (trithorax homolog, Drosophila); translocated to, 4
1386568_at	3,62	4,76	-2,20	0,017490	0,558846	Irf6	interferon regulatory factor 6
1387176_at	2,92	4,05	-2,20	0,037914	0,611736	Rph3al	rabphilin 3A-like (without C2 domains)
1373178_at	6,38	7,53	-2,21	0,001194	0,482710
1387279_at	7,23	8,38	-2,21	0,002412	0,505430	F11r	F11 receptor
1384274_at	1,75	2,90	-2,21	0,043348	0,622781	LOC367746	similar to Spindlin-like protein 2 (SPIN-2)
1390782_at	4,58	5,72	-2,21	0,010524	0,525863	Clec14a	C-type lectin domain family 14, member A
1393799_at	5,51	6,66	-2,21	0,037519	0,611736	Unc5b	Unc-5 homolog B (C. elegans)
1367658_at	5,59	6,74	-2,22	0,018251	0,559652	Shank3	SH3 and multiple ankyrin repeat domains 3
1389698_at	5,04	6,19	-2,22	0,016961	0,558846
1387634_a_at	0,00	1,15	-2,23	0,018297	0,559652	Amelx	amelogenin, X-linked
1392013_at	5,48	6,63	-2,23	0,010240	0,525863
1398622_at	7,38	8,53	-2,23	0,006546	0,511767
1376657_at	5,01	6,18	-2,25	0,020407	0,567276	Cadm1	cell adhesion molecule 1
1379324_at	4,63	5,80	-2,25	0,033428	0,611736
1370605_s_at	4,13	5,30	-2,26	0,038448	0,611736	Lepr	leptin receptor
1387877_at	0,00	1,17	-2,26	0,042892	0,621922	Ftcd	formiminotransferase cyclodeaminase
1393130_at	3,53	4,70	-2,26	0,018269	0,559652
1379748_at	4,77	5,94	-2,26	0,026828	0,590736	Ifi44l	interferon-induced protein 44-like
1384150_at	6,47	7,64	-2,26	0,002943	0,505430	Mid1	Midline 1
1393559_at	4,88	6,06	-2,26	0,019356	0,565762
1372565_at	6,48	7,66	-2,27	0,007512	0,516401	Htra3	HtrA serine peptidase 3
1373403_at	5,13	6,31	-2,27	0,007254	0,516401	LOC684871	similar to Protein C8orf4 (Thyroid cancer protein 1) (TC-1)
1368761_at	2,13	3,32	-2,28	0,033313	0,611736	Ppp3r2	protein phosphatase 3, regulatory subunit B, beta
1376858_at	5,25	6,44	-2,28	0,008347	0,524082	LOC686809	similar to protein 7 transactivated by hepatitis B virus X antigen
1379985_at	2,78	3,97	-2,29	0,028843	0,600256
1380055_at	4,31	5,51	-2,29	0,000942	0,479062	Il34	interleukin 34
1393883_at	5,65	6,84	-2,29	0,009133	0,525863
1394946_at	2,88	4,08	-2,29	0,008544	0,524082	LOC292199	uncharacterized LOC292199
1399065_at	6,10	7,31	-2,30	0,001025	0,479062	Rbpms2	RNA binding protein with multiple splicing 2
1397612_at	1,44	2,64	-2,30	0,020789	0,567276
1387088_at	8,97	10,18	-2,31	0,011536	0,532842	Gal	galanin prepropeptide
1383506_at	3,16	4,37	-2,31	0,047994	0,638664	Bcl11a	B-cell CLL/lymphoma 11A (zinc finger protein)
1375855_at	5,97	7,19	-2,32	0,016461	0,556612	Epdr1	ependymin related protein 1 (zebrafish)
1389720_at	3,93	5,14	-2,32	0,030858	0,605679
1381955_at	3,39	4,61	-2,32	0,012322	0,533536	Fam183b	family with sequence similarity 183, member B
1389780_at	5,07	6,29	-2,33	0,003818	0,505430	Tfpi	tissue factor pathway inhibitor (lipoprotein-associated coagulation inhibitor)
1369748_at	4,79	6,01	-2,34	0,039226	0,611736	Serpini2	serpin peptidase inhibitor, clade I, member 2
1374171_at	6,46	7,69	-2,34	0,016564	0,556612	Abcc9	ATP-binding cassette, subfamily C (CFTR/MRP), member 9
1379361_at	5,15	6,38	-2,34	0,014654	0,543895	Pex11a	peroxisomal biogenesis factor 11 alpha
1379446_at	3,17	4,39	-2,34	0,009340	0,525863
1381928_at	0,00	1,23	-2,34	0,029296	0,600752
1389234_at	6,79	8,03	-2,35	0,022250	0,573375	Vwf	von Willebrand factor
1394110_at	2,29	3,54	-2,36	0,009054	0,525863
1383824_at	5,82	7,05	-2,36	0,003950	0,505430	Ldb2	LIM domain binding 2
1368154_at	5,62	6,86	-2,37	0,014418	0,540580	Gucy1a3	guanylate cyclase 1, soluble, alpha 3
1388109_at	6,26	7,50	-2,37	0,019155	0,565762	Gpr116	G protein-coupled receptor 116
1372590_at	5,52	6,77	-2,38	0,018101	0,559652	C1qtnf1	C1q and tumor necrosis factor related protein 1
1390161_at	5,74	7,00	-2,38	0,026362	0,586937	Cyyr1	cysteine/tyrosine-rich 1
1383247_a_at	5,63	6,88	-2,38	0,022493	0,573375	Spns2	spinster homolog 2
1398597_at	6,38	7,63	-2,38	0,008688	0,524082
1393374_at	5,16	6,42	-2,39	0,033521	0,611736
1375377_at	6,73	7,99	-2,40	0,000193	0,465074	Igsf3	immunoglobulin superfamily, member 3
1387259_at	5,57	6,86	-2,45	0,003582	0,505430	Cdh2	cadherin 2
1373544_at	4,07	5,36	-2,46	0,004630	0,505430	Cxcl9	chemokine (C-X-C motif) ligand 9
1384949_at	2,23	3,53	-2,46	0,018557	0,561925
1373957_at	5,04	6,34	-2,47	0,039183	0,611736	Reln	reelin
1390146_at	2,41	3,72	-2,48	0,003742	0,505430	Tmem150c	transmembrane protein 150C
1397542_at	0,00	1,31	-2,48	0,002849	0,505430
1387018_at	6,50	7,82	-2,49	0,023906	0,579388	Sorbs2	sorbin and SH3 domain containing 2
1391669_at	4,48	5,80	-2,49	0,015532	0,549513	Ptprb	protein tyrosine phosphatase, receptor type, B
1367785_at	4,18	5,50	-2,50	0,005123	0,505430	Cnn1	calponin 1, basic, smooth muscle
1373777_at	6,01	7,34	-2,52	0,000677	0,479062
1371412_a_at	9,42	10,76	-2,53	0,005819	0,506334	Nrep	neuronal regeneration related protein
1392965_a_at	7,56	8,90	-2,53	0,006895	0,511767	Smoc2	SPARC related modular calcium binding 2
1393974_at	3,59	4,94	-2,54	0,028763	0,599937	Meox1	mesenchyme homeobox 1
1394824_at	6,24	7,59	-2,55	0,005501	0,506334	Itga11	integrin, alpha 11
1373333_at	5,65	7,01	-2,56	0,001040	0,479062	LOC100360464	hypothetical protein LOC100360464 ; similar to Microsomal signal peptidase 23 kDa subunit (SPase 22 kDa subunit) (SPC22/23)
1375497_at	2,94	4,30	-2,56	0,002132	0,505430
1377678_at	4,01	5,37	-2,57	0,001048	0,479062
1384648_at	2,19	3,55	-2,57	0,019777	0,565762	Fam164a	Family with sequence similarity 164, member A
1393067_at	7,27	8,64	-2,58	0,009929	0,525863	Tek	TEK tyrosine kinase, endothelial
1368512_a_at	7,00	8,37	-2,59	0,002589	0,505430	Enpep	glutamyl aminopeptidase
1369263_at	4,47	5,85	-2,59	0,046057	0,632140	Wnt5a	wingless-type MMTV integration site family, member 5A
1378217_at	1,46	2,83	-2,59	0,019174	0,565762	Zfhx2	zinc finger homeobox 2
1393670_at	2,27	3,65	-2,60	0,038371	0,611736	Ptpn14	protein tyrosine phosphatase, non-receptor type 14
1389825_at	2,49	3,87	-2,61	0,047705	0,637555	Tlx2	T-cell leukemia homeobox 2
1369484_at	6,03	7,43	-2,63	0,009766	0,525863	Wisp2	WNT1 inducible signaling pathway protein 2
1370894_at	2,02	3,42	-2,64	0,037002	0,611736	Cldn7	claudin 7
1387868_at	6,00	7,41	-2,64	0,012836	0,533536	Lbp	lipopolysaccharide binding protein
1398305_at	1,86	3,26	-2,64	0,008118	0,524082	Syt17	synaptotagmin XVII
1386120_at	3,55	4,95	-2,64	0,007504	0,516401	LOC100912373	uncharacterized LOC100912373
1392990_at	6,16	7,55	-2,64	0,044089	0,624936	Sox17	SRY (sex determining region Y)-box 17
1382657_at	3,60	5,01	-2,65	0,038157	0,611736	Bmp5	bone morphogenetic protein 5
1396219_at	2,43	3,84	-2,65	0,019537	0,565762	LOC363391	CD99 antigen-like protein 2-like ; similar to nidogen 2 ; similar to nidogen 2
1368738_at	1,78	3,19	-2,66	0,025543	0,586188	Cyp11b1	cytochrome P450, family 11, subfamily b, polypeptide 1 ; cytochrome P450 11B1, mitochondrial-like
1391727_at	3,10	4,51	-2,66	0,016850	0,558846
1376285_at	7,20	8,62	-2,67	0,036165	0,611736	Gulp1	GULP, engulfment adaptor PTB domain containing 1
1368078_at	6,02	7,45	-2,69	0,007119	0,515976	Esm1	endothelial cell-specific molecule 1
1376892_at	2,96	4,38	-2,69	0,012986	0,533536	Gria3	glutamate receptor, ionotrophic, AMPA 3
1397449_at	2,65	4,07	-2,69	0,028625	0,599391
1398235_at	0,28	1,70	-2,69	0,039292	0,611736
1395986_at	4,88	6,33	-2,73	0,045126	0,629705	Slit2	slit homolog 2 (Drosophila)
1395957_at	3,07	4,53	-2,74	0,018766	0,563335
1368008_at	5,81	7,27	-2,75	0,019893	0,565762	Prom1	prominin 1
1379252_at	6,21	7,67	-2,75	0,006312	0,511767
1369097_s_at	5,22	6,69	-2,76	0,011611	0,533388	Gucy1b3	guanylate cyclase 1, soluble, beta 3
1367631_at	9,42	10,89	-2,77	0,003968	0,505430	Ctgf	connective tissue growth factor
1376193_at	6,80	8,27	-2,77	0,019213	0,565762
1381449_s_at	3,66	5,12	-2,77	0,001265	0,482710	Tgfa	transforming growth factor alpha
1387125_at	11,01	12,49	-2,78	0,011120	0,527986	S100a9	S100 calcium binding protein A9
1373727_at	5,58	7,06	-2,79	0,012342	0,533536	Fibin	fin bud initiation factor homolog (zebrafish)
1385566_at	3,50	4,98	-2,79	0,006607	0,511767	Akap2	A kinase (PRKA) anchor protein 2
1388255_x_at	4,96	6,45	-2,81	0,035124	0,611736	LOC100364956	MHC class Ib alpha chain-like ; mature alpha chain of MHC class Ib protein-like ; RT1 class I, locus CE5
1390412_at	6,96	8,45	-2,82	0,036465	0,611736	LOC100911874	solute carrier family 40 member 1-like ; solute carrier family 39 (iron-regulated transporter), member 1
1376236_at	1,59	3,09	-2,83	0,034563	0,611736	RGD1566399	Similar to MYST histone acetyltransferase monocytic leukemia 4
1389745_at	0,24	1,74	-2,83	0,039307	0,611736
1374535_at	4,39	5,90	-2,85	0,007750	0,524082	Afap1l2	actin filament associated protein 1-like 2
1391948_at	2,42	3,93	-2,86	0,034632	0,611736	Bcl11b	B-cell CLL/lymphoma 11B (zinc finger protein)
1385053_at	4,11	5,63	-2,87	0,007434	0,516401
1381357_at	5,33	6,86	-2,89	0,012901	0,533536	Ptpn22	protein tyrosine phosphatase, non-receptor type 22 (lymphoid)
1370359_at	0,00	1,54	-2,90	0,013225	0,533536	Amy1a	amylase, alpha 1A (salivary)
1368059_at	4,71	6,26	-2,91	0,002481	0,505430	Crym	crystallin, mu
1378144_at	4,48	6,04	-2,94	0,000518	0,479062
1368702_at	4,67	6,23	-2,95	0,003076	0,505430	Pawr	PRKC, apoptosis, WT1, regulator
1396006_at	1,41	2,97	-2,95	0,025343	0,586188
1380142_at	1,93	3,49	-2,96	0,012572	0,533536
1379719_at	3,04	4,61	-2,97	0,047876	0,638464	Syde2-ps1	Synapse defective 1, Rho GTPase, homolog 2 (C. elegans), pseudogene 1
1384500_at	1,45	3,03	-2,98	0,020838	0,567276
1368752_at	0,89	2,47	-2,99	0,002515	0,505430	Tacr3	tachykinin receptor 3
1367570_at	8,16	9,75	-3,00	0,001660	0,505430	Tagln	transgelin
1376972_at	4,63	6,21	-3,00	0,032912	0,611736	Slc40a1	Solute carrier family 39 (iron-regulated transporter), member 1
1387852_at	3,78	5,37	-3,00	0,017407	0,558846	Thrsp	thyroid hormone responsive
1378899_at	2,28	3,87	-3,00	0,017485	0,558846	Slc35d3	solute carrier family 35, member D3
1375966_at	5,49	7,08	-3,01	0,015661	0,550230	Mmrn2	multimerin 2
1395592_at	0,00	1,59	-3,02	0,006381	0,511767
1389394_at	7,38	8,98	-3,03	0,001649	0,505430
1377340_at	8,55	10,16	-3,04	0,000168	0,465074	Tfpi2	tissue factor pathway inhibitor 2
1375582_at	4,07	5,70	-3,08	0,041930	0,619704	Zfhx4	zinc finger homeobox 4
1373152_at	8,30	9,93	-3,10	0,001785	0,505430	Prss23	protease, serine, 23
1384302_at	3,94	5,58	-3,11	0,008295	0,524082	Slc6a17	solute carrier family 6 (neurotransmitter transporter), member 17
1382375_at	5,77	7,41	-3,12	0,015131	0,544972
1370839_at	1,73	3,38	-3,13	0,015846	0,550802	Accn3	amiloride-sensitive cation channel 3
1398245_at	7,40	9,06	-3,14	0,008014	0,524082	Sncg	synuclein, gamma (breast cancer-specific protein 1)
1391936_a_at	4,33	5,98	-3,14	0,010951	0,527132
1389332_at	6,92	8,58	-3,15	0,016016	0,552180
1392215_at	1,86	3,51	-3,15	0,029825	0,600752	Ephb1	Eph receptor B1
1388583_at	8,53	10,20	-3,17	0,001895	0,505430	Cxcl12	chemokine (C-X-C motif) ligand 12
1371081_at	3,01	4,68	-3,18	0,001374	0,491298	Rapgef4	Rap guanine nucleotide exchange factor (GEF) 4
1387817_at	6,31	7,98	-3,18	0,004096	0,505430	Nsg1	neuron specific gene family member 1
1388557_at	6,82	8,50	-3,21	0,013280	0,533536	Tubb4b	tubulin, beta 4B class IVb
1398500_at	5,66	7,35	-3,23	0,002083	0,505430
1380333_at	1,41	3,11	-3,24	0,029034	0,600752	Ptpn22	protein tyrosine phosphatase, non-receptor type 22 (lymphoid)
1397317_at	9,01	10,70	-3,24	0,025267	0,586188	Itgb3	Integrin, beta 3
1368642_at	5,18	6,89	-3,26	0,010291	0,525863	Cdh2	cadherin 2
1394058_at	1,41	3,12	-3,27	0,027757	0,595951	Lgals12	lectin, galactoside-binding, soluble, 12
1369266_at	4,69	6,41	-3,29	0,008449	0,524082	Il13ra2	interleukin 13 receptor, alpha 2 ; rCG23169-like
1377736_at	3,80	5,53	-3,31	0,037110	0,611736
1385895_at	0,87	2,60	-3,32	0,044588	0,626920
1398558_at	0,43	2,16	-3,32	0,036391	0,611736
1368200_at	3,06	4,80	-3,33	0,001770	0,505430	Cx3cl1	chemokine (C-X3-C motif) ligand 1
1398333_at	8,43	10,17	-3,33	0,005277	0,506334
1393696_at	5,31	7,04	-3,33	0,022960	0,574448	Fibin	fin bud initiation factor homolog (zebrafish)
1391039_at	4,32	6,07	-3,37	0,004609	0,505430
1384468_at	5,92	7,68	-3,39	0,031744	0,609047
1370150_a_at	3,81	5,58	-3,41	0,033438	0,611736	Thrsp	thyroid hormone responsive
1392880_at	3,44	5,20	-3,41	0,039459	0,611736
1389532_at	3,41	5,19	-3,43	0,016487	0,556612	Nebl	Nebulette
1389654_at	4,27	6,05	-3,43	0,013398	0,533678
1376799_a_at	5,53	7,34	-3,49	0,009953	0,525863	Crlf1	cytokine receptor-like factor 1
1390776_at	5,28	7,10	-3,54	0,006767	0,511767	Irx3	iroquois homeobox 3
1398692_at	3,83	5,65	-3,54	0,042837	0,621922
1387612_at	0,47	2,30	-3,55	0,038803	0,611736	Hoxa1	homeo box A1
1391856_at	5,51	7,34	-3,57	0,021247	0,570107	Sema3g	sema domain, immunoglobulin domain (Ig), short basic domain, secreted, (semaphorin) 3G
1391156_at	4,74	6,62	-3,67	0,008553	0,524082	Podnl1	podocan-like 1
1388302_x_at	0,00	1,88	-3,68	0,026047	0,586522	Andpro	androgen regulated protein
1389836_a_at	6,37	8,25	-3,68	0,000649	0,479062	Timp3	TIMP metallopeptidase inhibitor 3
1393477_at	3,44	5,32	-3,68	0,004499	0,505430
1383291_at	5,46	7,34	-3,69	0,013557	0,537046	Tubb4b	tubulin, beta 4B class IVb
1372889_at	4,21	6,10	-3,70	0,019212	0,565762	Slco2a1	solute carrier organic anion transporter family, member 2a1
1385383_at	0,00	1,89	-3,71	0,031134	0,607052	Ccdc113	coiled-coil domain containing 113
1368473_at	6,41	8,31	-3,74	0,025077	0,586188	Gja5	gap junction protein, alpha 5
1380455_at	4,03	5,93	-3,74	0,002097	0,505430	RGD1565804	similar to procollagen, type VI, alpha 3
1367755_at	6,17	8,09	-3,79	0,007118	0,515976	Cdo1	cysteine dioxygenase, type I
1374168_at	0,66	2,58	-3,80	0,016972	0,558846
1368494_at	9,87	11,79	-3,81	0,019322	0,565762	S100a8	S100 calcium binding protein A8
1384392_at	5,79	7,71	-3,81	0,001151	0,482710	Cyp26b1	cytochrome P450, family 26, subfamily b, polypeptide 1
1368536_at	3,93	5,87	-3,83	0,003036	0,505430	Enpp2	ectonucleotide pyrophosphatase/phosphodiesterase 2
1369281_at	2,66	4,60	-3,84	0,041118	0,617033	Tnfsf11	tumor necrosis factor (ligand) superfamily, member 11
1370604_at	0,00	1,94	-3,84	0,005911	0,506334	Lepr	leptin receptor
1385160_at	3,88	5,82	-3,84	0,006222	0,511767	Stab2	stabilin 2
1374817_at	4,65	6,59	-3,85	0,010026	0,525863
1367896_at	9,74	11,69	-3,86	0,023266	0,576118	Car3	carbonic anhydrase 3
1368542_at	4,08	6,04	-3,89	0,000267	0,479062	Zfp423	zinc finger protein 423
1377538_at	0,00	1,97	-3,93	0,014939	0,544972
1384052_at	1,22	3,22	-4,00	0,022763	0,574448
1385784_at	0,00	2,00	-4,00	0,000106	0,411947	Clca4l	chloride channel calcium activated 4-like
1393119_at	5,13	7,16	-4,07	0,004626	0,505430
1370736_s_at	0,45	2,51	-4,17	0,044872	0,628880	Trhr	thyrotropin releasing hormone receptor
1377246_at	3,63	5,69	-4,19	0,012341	0,533536
1384713_at	0,00	2,09	-4,26	0,003543	0,505430	Tesp2	testicular serine protease 2
1384515_at	4,61	6,72	-4,33	0,000431	0,479062	Hey2	hairy/enhancer-of-split related with YRPW motif 2
1381147_at	0,00	2,13	-4,36	0,007867	0,524082
1375138_at	6,33	8,47	-4,41	0,000487	0,479062	Timp3	TIMP metallopeptidase inhibitor 3
1395206_at	1,73	3,88	-4,44	0,045633	0,629766
1392583_at	4,91	7,10	-4,56	0,005412	0,506334
1386869_at	7,69	9,89	-4,58	0,000235	0,479062	Actg2	actin, gamma 2, smooth muscle, enteric
1372926_at	4,23	6,43	-4,59	0,014058	0,540229
1383486_at	8,16	10,36	-4,59	0,008639	0,524082
1394578_at	0,00	2,22	-4,65	0,037922	0,611736
1388018_at	3,68	5,93	-4,76	0,006697	0,511767	Sele	selectin E
1381965_at	0,00	2,26	-4,80	0,005337	0,506334
1391961_a_at	0,92	3,19	-4,81	0,007190	0,516401
1371400_at	4,54	6,84	-4,93	0,010703	0,525863	Thrsp	thyroid hormone responsive
1398161_at	0,00	2,33	-5,01	0,009801	0,525863
1390601_at	1,97	4,31	-5,06	0,003021	0,505430
1393978_at	6,72	9,07	-5,08	0,003885	0,505430	Stfa2l2	stefin A2-like 2 ; stefin A2-like 3
1396769_at	0,00	2,38	-5,21	0,000980	0,479062
1393579_at	0,00	2,42	-5,34	0,006590	0,511767	Chrdl1	kohjirin
1377334_at	8,15	10,65	-5,65	0,014435	0,540580	RT1-Ba	RT1 class II, locus Ba
1392664_at	3,88	6,45	-5,91	0,005369	0,506334	Gpr182	G protein-coupled receptor 182
1398390_at	6,14	8,74	-6,05	0,016522	0,556612	Cxcl13	chemokine (C-X-C motif) ligand 13
1370430_at	0,00	2,61	-6,09	0,010597	0,525863	RGD1561357	similar to LIM domain only 3
1385589_at	5,10	7,72	-6,15	0,017116	0,558846	Slc9b2	solute carrier family 9, subfamily B (cation proton antiporter 2), member 2
1398063_x_at	4,48	7,12	-6,26	0,012771	0,533536	Stfa3	stefin A3
1388204_at	8,40	11,07	-6,36	0,037071	0,611736	Mmp13	matrix metallopeptidase 13
1398251_a_at	0,00	2,73	-6,64	0,048947	0,639913	Camk2b	calcium/calmodulin-dependent protein kinase II beta
1386823_at	1,28	4,08	-6,97	0,015641	0,550230	Irx5	iroquois homeobox 5
1370470_at	8,19	11,01	-7,07	0,034635	0,611736	Np4	defensin NP-4 precursor ; defensin RatNP-3 precursor
1388972_at	0,00	2,83	-7,09	0,002687	0,505430	Rtn4r	reticulon 4 receptor
1370636_at	4,37	7,22	-7,20	0,024728	0,584226	Ppbp	pro-platelet basic protein (chemokine (C-X-C motif) ligand 7)
1370363_at	1,89	4,80	-7,50	0,015917	0,551850	Ces1d	carboxylesterase 1D ; carboxylesterase-like
1372264_at	3,80	6,71	-7,53	0,014370	0,540229	Pck1	phosphoenolpyruvate carboxykinase 1 (soluble)
1391878_at	3,14	6,07	-7,61	0,029031	0,600752	RGD1560020_predicted	similar to Myb proto-oncogene protein (C-myb) (predicted)
1395041_at	0,00	2,96	-7,80	0,003756	0,505430	Mttp	microsomal triglyceride transfer protein
1368294_at	8,18	11,15	-7,88	0,000774	0,479062	Dnase1l3	deoxyribonuclease 1-like 3
1379066_at	3,10	6,14	-8,19	0,004600	0,505430	Slc5a3	Solute carrier family 5 (sodium/myo-inositol cotransporter), member 3
1381997_at	4,75	7,81	-8,34	0,040454	0,615193	Adipoq	adiponectin, C1Q and collagen domain containing
1387902_a_at	6,49	9,56	-8,41	0,033248	0,611736	Igkv28	Immunoglobulin kappa chain variable 28 (V28) ; Hypothetical protein LOC100361952 ; Pre-B lymphocyte gene 2-like ; MCG142178-like ; RCG47051-like ; MCG130744-like ; RCG64263-like
1398275_at	7,45	10,56	-8,67	0,004694	0,505430	Mmp9	matrix metallopeptidase 9
1384679_at	3,33	6,51	-9,01	0,004604	0,505430	Slc9b2	solute carrier family 9, subfamily B (cation proton antiporter 2), member 2
1384836_at	3,46	6,63	-9,04	0,004946	0,505430	Calml3	calmodulin-like 3
1369113_at	3,31	6,53	-9,32	0,011284	0,529840	Grem1	gremlin 1
1369166_at	5,90	9,23	-10,07	0,000551	0,479062	Mmp9	matrix metallopeptidase 9
1370791_at	8,85	12,20	-10,18	0,043840	0,624124	Np4	defensin NP-4 precursor ; defensin RatNP-3 precursor
1392302_at	0,00	3,50	-11,33	0,044046	0,624936
1386977_at	4,19	7,73	-11,63	0,032458	0,611736	Car3	carbonic anhydrase 3
1378292_at	0,37	5,04	-25,53	0,046568	0,633732
1370394_at	3,95	8,68	-26,51	0,003141	0,505430	IgG-2a	gamma-2a immunoglobulin heavy chain

## Sheet: TableS4.OSR.YR
Transcript Cluster ID	OSR Bi-weight Avg Signal (log2)	YR Bi-weight Avg Signal (log2)	Fold Change (linear) (OSR vs. YR)	ANOVA p-value (OSR vs. YR)	FDR p-value (OSR vs. YR)	Gene Symbol	Description
1370394_at	9,31	4,57	26,89	0,021765	0,875098	IgG-2a	gamma-2a immunoglobulin heavy chain
1369517_at	5,72	1,53	18,20	0,000328	0,649705	Cyth1	cytohesin 1
1369348_at	3,69	0,00	12,88	0,018750	0,875098	Trpm8	transient receptor potential cation channel, subfamily M, member 8
1387305_s_at	3,35	0,00	10,19	0,018322	0,875098	Cyp11b1	cytochrome P450, family 11, subfamily b, polypeptide 1 ; cytochrome P450, family 11, subfamily b, polypeptide 2
1385270_s_at	7,90	4,71	9,15	0,001130	0,655845	LOC100363782	RAB1B, member RAS oncogene family-like ; RAB1B, member RAS oncogene family
1395409_at	6,77	3,59	9,07	0,002124	0,716635	Ppp2r4	protein phosphatase 2A activator, regulatory subunit 4
1381531_at	4,01	1,02	7,95	0,003588	0,765178
1379897_at	5,53	2,66	7,33	0,005072	0,773970
1375422_at	11,94	9,09	7,17	0,003807	0,765178
1380847_at	2,72	0,00	6,60	0,008956	0,862590	Zmat4	zinc finger, matrin type 4
1392214_at	4,13	1,43	6,53	0,019791	0,875098
1379066_at	6,05	3,36	6,42	0,012568	0,875098	Slc5a3	Solute carrier family 5 (sodium/myo-inositol cotransporter), member 3
1393669_at	7,29	4,65	6,23	0,004276	0,765178	LOC100363782	RAB1B, member RAS oncogene family-like ; RAB1B, member RAS oncogene family
1385321_at	2,54	0,00	5,83	0,017180	0,875098	Prmt8	protein arginine methyltransferase 8
1398205_at	5,03	2,54	5,62	0,013535	0,875098
1370082_at	8,15	5,72	5,41	0,009331	0,862590	Tgfb1	transforming growth factor, beta 1
1393464_at	5,45	3,03	5,36	0,027675	0,875098	RGD1311251	similar to RIKEN cDNA 4930550C14
1387748_at	3,50	1,10	5,30	0,036949	0,875098	Lep	leptin
1396085_at	7,09	4,71	5,20	0,049123	0,875098	Flnc	filamin C, gamma
1394618_at	2,35	0,01	5,09	0,012894	0,875098
1369658_at	5,71	3,40	4,96	0,009088	0,862590	Cebpa	CCAAT/enhancer binding protein (C/EBP), alpha
1395250_at	3,68	1,41	4,85	0,037089	0,875098	Fbxo42	F-box protein 42
1380538_at	5,15	2,89	4,77	0,022262	0,875098	LOC100910668	uncharacterized LOC100910668
1381678_at	4,92	2,68	4,74	0,036571	0,875098	LOC683788	similar to Fascin (Singed-like protein)
1381367_at	2,22	0,00	4,66	0,023656	0,875098
1378739_at	4,27	2,05	4,65	0,039129	0,875098	Cidec	cell death-inducing DFFA-like effector c
1395380_at	4,34	2,24	4,28	0,001909	0,705239	Sepn1	selenoprotein N, 1
1387402_at	6,15	4,06	4,25	0,002494	0,736109	Myh9	myosin, heavy chain 9, non-muscle
1393522_at	4,29	2,22	4,20	0,005266	0,773970
1369584_at	5,83	3,81	4,06	0,005220	0,773970	Socs3	suppressor of cytokine signaling 3
1398825_at	7,49	5,49	4,00	0,000135	0,649705	Rab11b	RAB11B, member RAS oncogene family
1398528_at	3,52	1,52	4,00	0,006817	0,804698
1369651_at	7,28	5,30	3,93	0,009569	0,868860	Thy1	Thy-1 cell surface antigen
1397293_at	2,42	0,45	3,92	0,024480	0,875098
1394334_at	2,69	0,74	3,88	0,046951	0,875098	Chst8	carbohydrate (N-acetylgalactosamine 4-0) sulfotransferase 8
1390340_a_at	5,20	3,25	3,87	0,000798	0,649705	Eif4g1	eukaryotic translation initiation factor 4 gamma, 1 ; eukaryotic translation initiation factor 4 gamma 1-like
1378384_at	1,94	0,00	3,85	0,035461	0,875098	Ints6	integrator complex subunit 6
1377769_at	8,21	6,28	3,81	0,001751	0,705239	Ap1s1	adaptor-related protein complex 1, sigma 1 subunit
1384707_at	5,85	3,93	3,78	0,048669	0,875098	Scara5	scavenger receptor class A, member 5 (putative)
1383486_at	10,40	8,48	3,77	0,026372	0,875098
1379191_x_at	1,90	0,00	3,73	0,012342	0,875098
1387844_at	6,48	4,59	3,72	0,005928	0,791059	Lasp1	LIM and SH3 protein 1
1396055_at	6,78	4,89	3,70	0,017702	0,875098	Col6a3	procollagen, type VI, alpha 3
1368147_at	6,20	4,34	3,62	0,002641	0,746519	Dusp1	dual specificity phosphatase 1
1392174_at	5,08	3,26	3,54	0,000249	0,649705	Chst12	carbohydrate (chondroitin 4) sulfotransferase 12
1369534_at	4,30	2,48	3,52	0,017159	0,875098	Il11	interleukin 11
1370714_a_at	4,47	2,66	3,52	0,006280	0,791059	St6gal1	ST6 beta-galactosamide alpha-2,6-sialyltranferase 1
1375271_at	4,89	3,08	3,52	0,006568	0,797887	Nek9	NIMA (never in mitosis gene a)- related kinase 9
1392264_s_at	9,70	7,91	3,47	0,001528	0,705239	Serpine1	serpin peptidase inhibitor, clade E (nexin, plasminogen activator inhibitor type 1), member 1
1397200_at	6,42	4,66	3,40	0,002967	0,755594	Chd4	chromodomain helicase DNA binding protein 4
1397228_at	1,89	0,13	3,38	0,015949	0,875098
1369444_at	1,75	0,00	3,35	0,025454	0,875098	Cyp19a1	cytochrome P450, family 19, subfamily a, polypeptide 1
1368527_at	8,68	6,94	3,33	0,010482	0,875098	Ptgs2	prostaglandin-endoperoxide synthase 2
1386975_at	4,06	2,33	3,31	0,032484	0,875098	Pdk2	pyruvate dehydrogenase kinase, isozyme 2
1397522_at	5,60	3,88	3,28	0,000468	0,649705	Sbf1	SET binding factor 1
1385127_at	5,19	3,49	3,27	0,044435	0,875098	Bmp5	bone morphogenetic protein 5
1369554_at	7,76	6,08	3,20	0,001766	0,705239	Syngr2	synaptogyrin 2
1394756_at	5,00	3,32	3,20	0,049854	0,875098
1387353_at	7,09	5,42	3,18	0,026310	0,875098	Akt2	v-akt murine thymoma viral oncogene homolog 2
1370363_at	3,57	1,91	3,17	0,021805	0,875098	Ces1d	carboxylesterase 1D ; carboxylesterase-like
1377221_at	5,46	3,83	3,10	0,008796	0,862590
1390847_at	6,66	5,02	3,10	0,007464	0,831958	Tmem86a	transmembrane protein 86A
1383898_at	1,62	0,00	3,07	0,013799	0,875098	Fam3d	family with sequence similarity 3, member D
1367823_at	7,08	5,48	3,04	0,005026	0,773970	Timp2	TIMP metallopeptidase inhibitor 2
1380785_at	4,71	3,11	3,04	0,033106	0,875098
1369619_at	1,95	0,37	3,01	0,046364	0,875098	Ucn2	urocortin 2
1395695_at	6,51	4,92	3,00	0,000753	0,649705	Aebp1	AE binding protein 1
1392689_at	3,74	2,16	2,99	0,016373	0,875098	Aloxe3	arachidonate lipoxygenase 3
1398006_at	2,84	1,26	2,99	0,015734	0,875098	LOC683722	Fgfr1 oncogene partner
1389937_at	2,58	1,01	2,97	0,016411	0,875098
1393113_at	4,03	2,46	2,96	0,005871	0,791059	Arhgap1	Rho GTPase activating protein 1
1380552_at	7,72	6,18	2,91	0,037877	0,875098
1387707_at	5,13	3,60	2,90	0,015659	0,875098	Slc2a3	solute carrier family 2 (facilitated glucose transporter), member 3
1377151_at	7,73	6,22	2,85	0,006101	0,791059
1390084_at	2,30	0,80	2,83	0,035060	0,875098
1397675_at	5,90	4,40	2,83	0,002837	0,755594	Eif4h	eukaryotic translation initiation factor 4H
1369299_at	6,07	4,57	2,82	0,023244	0,875098	Ptafr	platelet-activating factor receptor
1368170_at	1,49	0,00	2,81	0,000121	0,649705	Slc6a1	solute carrier family 6 (neurotransmitter transporter, GABA), member 1
1380157_at	5,90	4,41	2,81	0,005625	0,791059	Ube2g2	ubiquitin-conjugating enzyme E2G 2
1379690_at	8,01	6,52	2,80	0,001317	0,675759	LOC100910786	uncharacterized LOC100910786
1395402_at	5,35	3,87	2,79	0,010530	0,875098	Smg5	Smg-5 homolog, nonsense mediated mRNA decay factor (C. elegans)
1393237_at	1,48	0,00	2,78	0,023627	0,875098	Eif2s3y	eukaryotic translation initiation factor 2, subunit 3, structural gene Y-linked
1382946_a_at	7,74	6,27	2,76	0,002260	0,732178	LOC100363782	RAB1B, member RAS oncogene family-like ; RAB1B, member RAS oncogene family
1390100_s_at	6,47	5,01	2,75	0,016572	0,875098
1385814_at	5,09	3,65	2,71	0,045734	0,875098	Map3k3	mitogen activated protein kinase kinase kinase 3
1385490_at	3,77	2,34	2,71	0,016898	0,875098	LOC686841	similar to Protein EAN57
1392401_s_at	1,99	0,55	2,70	0,007354	0,828476	LOC100910110	uncharacterized LOC100910110
1397212_at	2,04	0,61	2,70	0,017264	0,875098
1369278_at	6,51	5,08	2,69	0,000472	0,649705	Gna12	guanine nucleotide binding protein (G protein) alpha 12
1370780_at	6,53	5,10	2,69	0,007064	0,816615	Rab31	RAB31, member RAS oncogene family
1387922_at	7,96	6,57	2,62	0,034425	0,875098	Crispld2	cysteine-rich secretory protein LCCL domain containing 2
1388086_a_at	3,26	1,87	2,62	0,020213	0,875098	Rest	RE1-silencing transcription factor
1379569_at	5,92	4,53	2,62	0,003856	0,765178
1385152_at	4,37	2,98	2,62	0,000880	0,649705	Eif4g1	eukaryotic translation initiation factor 4 gamma, 1 ; eukaryotic translation initiation factor 4 gamma 1-like
1376499_at	3,57	2,19	2,60	0,029100	0,875098	Agap3	ArfGAP with GTPase domain, ankyrin repeat and PH domain 3
1384392_at	7,53	6,15	2,60	0,001252	0,675759	Cyp26b1	cytochrome P450, family 26, subfamily b, polypeptide 1
1375627_at	6,56	5,19	2,59	0,039846	0,875098	Akirin2	akirin 2
1378852_at	3,55	2,18	2,59	0,039479	0,875098	LOC679894	Similar to THO complex subunit 2 (Tho2)
1378666_at	2,63	1,27	2,57	0,023649	0,875098	Arhgap21	Rho GTPase activating protein 21
1370574_a_at	7,13	5,78	2,56	0,004170	0,765178	Sirpa	signal-regulatory protein alpha
1395416_at	3,83	2,48	2,55	0,043924	0,875098	Ncoa5	nuclear receptor coactivator 5
1384247_at	1,34	0,00	2,53	0,009241	0,862590
1384328_at	5,40	4,07	2,51	0,003498	0,765178	Tom1	target of myb1 homolog (chicken)
1392803_at	4,62	3,30	2,50	0,034185	0,875098
1370349_a_at	3,10	1,78	2,49	0,039078	0,875098	LOC680367	similar to Urinary protein 3 precursor (RUP-3) ; urinary protein 2
1391084_at	4,10	2,78	2,49	0,001926	0,705239
AFFX_Rat_Hexokinase_3_at	6,06	4,75	2,48	0,000623	0,649705	Hk1	hexokinase 1
1369177_at	5,50	4,19	2,48	0,001928	0,705239	Pi4k2a	phosphatidylinositol 4-kinase type 2 alpha
1385197_at	3,62	2,31	2,48	0,044330	0,875098
1391984_at	1,29	0,00	2,45	0,031304	0,875098
1369504_at	6,33	5,04	2,44	0,009804	0,868860	Tgfbr1	transforming growth factor, beta receptor 1
1376405_at	3,64	2,35	2,44	0,044510	0,875098
1368995_at	4,52	3,24	2,43	0,048560	0,875098	Ralgapa1	Ral GTPase activating protein, alpha subunit 1 (catalytic)
1385398_at	4,61	3,33	2,43	0,012491	0,875098	Zbtb7b	zinc finger and BTB domain containing 7B
1391298_at	4,12	2,84	2,43	0,044995	0,875098
1369772_at	5,53	4,26	2,42	0,045549	0,875098	Slc6a9	solute carrier family 6 (neurotransmitter transporter, glycine), member 9
1390140_at	3,00	1,72	2,42	0,001923	0,705239	Lemd3	LEM domain containing 3
1376544_at	2,19	0,91	2,41	0,013640	0,875098
1370964_at	6,62	5,36	2,40	0,004680	0,773970	Ass1	argininosuccinate synthase 1
1384900_at	5,93	4,67	2,39	0,004654	0,773970	Mob3a	MOB kinase activator 3A
1379712_at	3,48	2,23	2,37	0,012032	0,875098
1388249_at	4,54	3,31	2,35	0,006904	0,807414	Rapgef1	Rap guanine nucleotide exchange factor (GEF) 1
1394814_at	4,95	3,71	2,35	0,038511	0,875098	Tpr	translocated promoter region (to activated MET oncogene)
1392288_at	3,65	2,42	2,34	0,017705	0,875098
1369640_at	7,30	6,08	2,33	0,020989	0,875098	Gja1	gap junction protein, alpha 1
1395206_at	3,73	2,51	2,33	0,026013	0,875098
1391450_at	7,99	6,77	2,32	0,047814	0,875098	Loxl2	lysyl oxidase-like 2
1371108_a_at	8,68	7,48	2,31	0,012136	0,875098	Atp1a1	ATPase, Na+/K+ transporting, alpha 1 polypeptide
1393927_at	4,70	3,50	2,30	0,035698	0,875098
1369384_at	3,95	2,76	2,28	0,009654	0,868860	Gria4	glutamate receptor, ionotrophic, AMPA 4
1375741_at	5,86	4,68	2,28	0,000906	0,649705	Rps6ka4	ribosomal protein S6 kinase, polypeptide 4
1397469_at	4,34	3,16	2,28	0,024290	0,875098	Dst	dystonin
1385889_at	8,03	6,85	2,27	0,008348	0,857066
1370488_a_at	4,31	3,13	2,26	0,000679	0,649705	Ptprs	protein tyrosine phosphatase, receptor type, S
1391368_at	1,18	0,00	2,26	0,000015	0,454966	LOC100363114	Eukaryotic translation initiation factor 4 gamma, 3-like
1394931_at	6,63	5,46	2,26	0,016737	0,875098	Mbnl2	muscleblind-like 2
1369779_at	2,95	1,78	2,25	0,014681	0,875098	Myo1d	myosin ID
1395985_at	5,05	3,88	2,24	0,006767	0,804698	Spg7	spastic paraplegia 7 homolog (human)
1369539_at	4,06	2,90	2,23	0,045734	0,875098	St3gal3	ST3 beta-galactoside alpha-2,3-sialyltransferase 3
1394386_s_at	6,10	4,94	2,23	0,002940	0,755594	Vps52	vacuolar protein sorting 52 homolog (S. cerevisiae)
1396852_at	3,83	2,68	2,23	0,019227	0,875098
1397405_at	5,74	4,59	2,23	0,001132	0,655845	Ddx17	DEAD (Asp-Glu-Ala-Asp) box polypeptide 17
1380167_at	4,54	3,39	2,22	0,037851	0,875098
1368366_at	5,44	4,30	2,21	0,000783	0,649705	Cml1	camello-like 1
1388924_at	10,36	9,22	2,20	0,000988	0,649705	Angptl4	angiopoietin-like 4
AFFX_Rat_GAPDH_5_at	12,09	10,96	2,18	0,011048	0,875098	Gapdh	glyceraldehyde-3-phosphate dehydrogenase
1395298_at	4,04	2,92	2,18	0,009058	0,862590	Ubp1	upstream binding protein 1 (LBP-1a)
1395513_at	4,79	3,66	2,18	0,003881	0,765178	Lsm16	LSM16 homolog (EDC3, S. cerevisiae)
1390438_at	5,24	4,12	2,17	0,001409	0,695657	Hdac5	histone deacetylase 5
1387861_at	8,53	7,42	2,16	0,018526	0,875098	Aes	amino-terminal enhancer of split
1379383_at	3,45	2,33	2,16	0,015890	0,875098
1397830_at	3,74	2,63	2,16	0,030996	0,875098	Igfbp5	insulin-like growth factor binding protein 5
1398538_at	4,38	3,27	2,16	0,013223	0,875098	Abhd8	abhydrolase domain containing 8
1393401_at	8,54	7,44	2,15	0,042621	0,875098
1378930_a_at	2,69	1,60	2,13	0,002247	0,732178	LOC100912518	uncharacterized LOC100912518
1395614_at	5,34	4,25	2,13	0,017705	0,875098	U2af2	U2 small nuclear ribonucleoprotein auxiliary factor (U2AF) 2
1392763_at	6,75	5,67	2,11	0,004153	0,765178	Agpat1	1-acylglycerol-3-phosphate O-acyltransferase 1 (lysophosphatidic acid acyltransferase, alpha)
1382788_at	1,74	0,67	2,10	0,035891	0,875098
1377396_at	4,94	3,88	2,09	0,009451	0,862590
1368972_at	3,36	2,30	2,08	0,011204	0,875098	Ntrk2	neurotrophic tyrosine kinase, receptor, type 2
1387595_at	4,28	3,22	2,08	0,001243	0,675759	Gif	gastric intrinsic factor
1384140_at	4,58	3,52	2,08	0,026406	0,875098
1395426_at	8,77	7,72	2,08	0,021023	0,875098	LOC679539	similar to ubiquitin-conjugating enzyme E2 variant 1 ; transmembrane protein 189 ; ubiquitin-conjugating enzyme E2 variant 1
1397295_at	3,26	2,21	2,08	0,021834	0,875098
1369689_at	5,90	4,86	2,07	0,012658	0,875098	Nsf	N-ethylmaleimide-sensitive factor
1385537_at	3,52	2,47	2,07	0,009434	0,862590
1397566_at	6,63	5,58	2,07	0,004922	0,773970	Ube2s	ubiquitin-conjugating enzyme E2S
1398544_at	5,10	4,06	2,07	0,023667	0,875098
1377150_at	3,96	2,93	2,05	0,004429	0,765178	Kctd18	Potassium channel tetramerisation domain containing 18
1377319_at	4,58	3,55	2,05	0,002599	0,743999
1387420_at	6,41	5,38	2,04	0,004738	0,773970	Clic4	chloride intracellular channel 4
1380418_at	4,46	3,44	2,04	0,027830	0,875098
1382084_at	4,08	3,05	2,04	0,045003	0,875098
1368948_at	8,42	7,40	2,03	0,004061	0,765178	Msn	moesin
1376777_at	3,61	2,59	2,02	0,036488	0,875098	Rbp3	retinol binding protein 3, interstitial
1373536_at	9,27	10,28	-2,02	0,021383	0,875098
1381946_at	1,92	2,94	-2,03	0,001045	0,649705
1371760_at	1,82	2,85	-2,04	0,006157	0,791059
1383058_at	8,35	9,40	-2,07	0,011568	0,875098
1386770_x_at	2,25	3,30	-2,07	0,015383	0,875098	Kcne2	potassium voltage-gated channel, Isk-related family, member 2
1386180_at	3,07	4,13	-2,10	0,040840	0,875098	Tmem179b	Transmembrane protein 179B
1378701_at	1,61	2,68	-2,11	0,042142	0,875098
1382147_at	1,91	2,99	-2,11	0,013118	0,875098	Tmem132c	transmembrane protein 132C
1396284_at	1,43	2,51	-2,11	0,009314	0,862590	LOC100910970	uncharacterized LOC100910970
1384735_at	0,00	1,08	-2,12	0,018809	0,875098
1380344_at	2,69	3,78	-2,13	0,016766	0,875098
1390405_at	2,23	3,32	-2,14	0,040079	0,875098
1398195_at	1,47	2,58	-2,15	0,028081	0,875098
1385347_at	1,92	3,04	-2,16	0,007862	0,847347
1392247_at	2,50	3,62	-2,17	0,042666	0,875098
1370431_at	1,38	2,53	-2,23	0,027591	0,875098	Syn2	synapsin II
1375410_at	0,00	1,16	-2,23	0,008462	0,857475	LOC365344	Similar to testes-specific heterogenous nuclear ribonucleoprotein G-T
1369001_at	2,08	3,26	-2,25	0,043316	0,875098	Chrna3	cholinergic receptor, nicotinic, alpha 3
1396550_at	1,60	2,81	-2,31	0,010060	0,871423
1388395_at	7,00	8,23	-2,34	0,004247	0,765178	G0s2	G0/G1switch 2
1397501_at	3,22	4,45	-2,35	0,008520	0,857475	Wnt11	wingless-type MMTV integration site family, member 11
1369719_at	3,05	4,30	-2,37	0,046787	0,875098	Phex	phosphate regulating endopeptidase homolog, X-linked
1392736_at	5,81	7,09	-2,43	0,024778	0,875098
1387670_at	5,69	7,00	-2,47	0,034801	0,875098	Gpd2	glycerol-3-phosphate dehydrogenase 2, mitochondrial
1398711_at	0,71	2,05	-2,54	0,000499	0,649705
1390638_at	3,68	5,03	-2,55	0,016693	0,875098	Epha4	Eph receptor A4
1392099_at	2,30	3,67	-2,58	0,036454	0,875098	Plch1	phospholipase C, eta 1
1391956_at	0,00	1,39	-2,61	0,002929	0,755594
1385674_at	0,00	1,41	-2,66	0,038917	0,875098
1375836_at	0,00	1,41	-2,67	0,027258	0,875098
1397423_at	0,00	1,42	-2,67	0,022774	0,875098
1368760_at	8,56	9,99	-2,70	0,025820	0,875098	Cxcl2	chemokine (C-X-C motif) ligand 2
1382876_at	1,38	2,82	-2,70	0,041947	0,875098
1385383_at	0,00	1,44	-2,71	0,001797	0,705239	Ccdc113	coiled-coil domain containing 113
1378588_at	1,63	3,09	-2,75	0,022288	0,875098
1371234_at	0,02	1,52	-2,84	0,037665	0,875098	Fgb	fibrinogen beta chain
1379843_at	2,68	4,19	-2,85	0,003058	0,760832	Vps36	Vacuolar protein sorting 36 homolog (S. cerevisiae)
1368447_x_at	0,68	2,22	-2,91	0,043170	0,875098	Spink3	serine peptidase inhibitor, Kazal type 3
1369502_a_at	0,00	1,55	-2,93	0,021597	0,875098	Amy1a	amylase, alpha 1A (salivary) ; amylase 2, pancreatic
1378768_at	0,48	2,04	-2,94	0,048247	0,875098
1378911_at	1,54	3,11	-2,97	0,014020	0,875098
1388032_a_at	6,60	8,19	-3,00	0,003130	0,761690	Cxcl3	chemokine (C-X-C motif) ligand 3
1396006_at	0,71	2,32	-3,06	0,044354	0,875098
1385577_at	0,00	1,66	-3,15	0,026211	0,875098
1389854_at	1,70	3,38	-3,21	0,040886	0,875098	Nr1h2	Nuclear receptor subfamily 1, group H, member 2
1378026_at	0,74	2,45	-3,26	0,021915	0,875098
1385590_at	6,01	7,71	-3,26	0,025633	0,875098
1371271_at	0,72	2,45	-3,32	0,015419	0,875098	Olr416	olfactory receptor 416
1391493_at	1,30	3,06	-3,37	0,045424	0,875098
1376373_at	0,00	1,79	-3,45	0,046858	0,875098	Btnl5	butyrophilin-like 5 ; butyrophilin-like 7 ; similar to butyrophilin-like 7
1394757_at	0,19	2,00	-3,51	0,001561	0,705239
1370634_x_at	6,54	8,36	-3,55	0,002105	0,716635	Cxcl3	chemokine (C-X-C motif) ligand 3
1393258_at	0,00	1,84	-3,59	0,000568	0,649705
1397828_at	0,00	1,88	-3,69	0,005646	0,791059	Sphkap	SPHK1 interactor, AKAP domain containing
1392832_at	4,02	5,94	-3,79	0,043484	0,875098	Angptl1	angiopoietin-like 1
1377317_at	0,95	2,89	-3,84	0,006286	0,791059
1375465_at	0,61	2,59	-3,94	0,002520	0,736109	LOC100911492	homeobox protein OTX2-like ; orthodenticle homeobox 2
1382837_at	0,68	2,67	-3,98	0,029437	0,875098
1368577_at	0,29	2,40	-4,32	0,009952	0,868860	Gjb6	gap junction protein, beta 6
1370633_at	6,50	8,61	-4,34	0,001139	0,655845	Cxcl3	chemokine (C-X-C motif) ligand 3
1385014_at	0,00	2,12	-4,36	0,047115	0,875098	RGD1564763	similar to nudix (nucleoside diphosphate linked moiety X)-type motif 11
1370479_x_at	0,26	2,45	-4,56	0,011368	0,875098	Obp3	alpha-2u globulin PGCL4
1385357_at	0,00	2,32	-4,99	0,021031	0,875098
1395144_at	0,34	2,67	-5,01	0,005149	0,773970	Ajap1	adherens junction associated protein 1
1394571_at	0,00	2,33	-5,02	0,014850	0,875098	RGD1305939	hypothetical LOC300074
1386250_at	0,35	2,82	-5,52	0,049017	0,875098	Snx12	Sorting nexin 12
1378315_at	0,69	3,23	-5,83	0,042972	0,875098
1375164_at	0,44	2,99	-5,87	0,000949	0,649705	Atp2a2	ATPase, Ca++ transporting, cardiac muscle, slow twitch 2
1380052_at	0,00	3,00	-8,02	0,002337	0,734775

## Sheet: TableS5.OSR.OR
Transcript Cluster ID	OSR Bi-weight Avg Signal (log2)	OR Bi-weight Avg Signal (log2)	Fold Change (linear) (OSR vs. OR)	ANOVA p-value (OSR vs. OR)	FDR p-value (OSR vs. OR)	Gene Symbol	Description
1379712_at	3,48	0,00	11,13	0,049377	0,986518
1398216_at	3,08	0,00	8,45	0,043583	0,986518
1386975_at	4,06	1,20	7,26	0,035823	0,986518	Pdk2	pyruvate dehydrogenase kinase, isozyme 2
1397471_at	2,82	0,00	7,08	0,001341	0,986518	Mical2	Microtubule associated monoxygenase, calponin and LIM domain containing 2
1371240_at	3,77	0,99	6,86	0,037107	0,986518	Tpm1	Tropomyosin 1, alpha
1393556_at	3,02	0,30	6,61	0,031594	0,986518	Zfyve28	zinc finger, FYVE domain containing 28
1375094_at	2,72	0,00	6,60	0,036539	0,986518	Cd200	Cd200 molecule
1382703_at	2,71	0,00	6,55	0,040237	0,986518
1375422_at	11,94	9,39	5,83	0,003292	0,986518
1397293_at	2,42	0,00	5,34	0,006168	0,986518
1378777_at	5,90	3,51	5,25	0,039343	0,986518
1395830_at	2,94	0,64	4,93	0,000200	0,692138
1397284_at	2,96	0,92	4,11	0,036363	0,986518	Zfp444	zinc finger protein 444
1378999_a_at	2,00	0,00	3,99	0,000978	0,986518	Usp49	ubiquitin specific peptidase 49
1397048_at	1,96	0,00	3,89	0,012952	0,986518
1396943_at	1,94	0,00	3,83	0,034318	0,986518
1378542_at	3,69	1,77	3,78	0,043249	0,986518
1397656_at	2,59	0,71	3,69	0,020920	0,986518
1376995_at	4,17	2,36	3,49	0,039770	0,986518	Foxd4	forkhead box D4
1375501_at	1,80	0,00	3,47	0,001336	0,986518	RGD1308106	LOC361719
1378216_at	3,82	2,08	3,36	0,001011	0,986518
1393771_at	3,20	1,46	3,33	0,032034	0,986518	Scgb3a1	secretoglobin, family 3A, member 1
1397498_at	2,59	0,86	3,33	0,041012	0,986518
1383003_at	4,68	2,96	3,31	0,005343	0,986518	Lect2	leukocyte cell-derived chemotaxin 2
1397395_at	4,23	2,55	3,20	0,001939	0,986518
1387576_at	2,74	1,11	3,09	0,018702	0,986518	Trim17	tripartite motif-containing 17
1382581_at	1,61	0,00	3,06	0,013478	0,986518	Ehf	ets homologous factor
1369369_at	1,59	0,00	3,00	0,000617	0,986518	Kcnb2	potassium voltage gated channel, Shab-related subfamily, member 2
1395069_at	2,03	0,47	2,94	0,021745	0,986518
1391076_at	1,97	0,44	2,88	0,007407	0,986518	Fermt2	Fermitin family member 2
1368170_at	1,49	0,00	2,81	0,000121	0,692138	Slc6a1	solute carrier family 6 (neurotransmitter transporter, GABA), member 1
1376503_a_at	4,40	2,91	2,81	0,000140	0,692138	Rbm7	RNA binding motif protein 7
1393237_at	1,48	0,00	2,78	0,023627	0,986518	Eif2s3y	eukaryotic translation initiation factor 2, subunit 3, structural gene Y-linked
1370760_a_at	3,42	1,96	2,75	0,002046	0,986518	Gad1	glutamate decarboxylase 1
1396376_at	1,45	0,00	2,74	0,015682	0,986518
1380793_at	3,52	2,15	2,58	0,021461	0,986518	Pik3ip1	Phosphoinositide-3-kinase interacting protein 1
1381365_at	1,94	0,58	2,56	0,047377	0,986518
1394888_at	4,41	3,11	2,45	0,038545	0,986518
1382956_at	4,53	3,25	2,43	0,030605	0,986518	LOC361016	similar to RIKEN cDNA 4933406L09
1391138_at	2,60	1,33	2,42	0,008445	0,986518
1385152_at	4,37	3,12	2,38	0,041800	0,986518	Eif4g1	eukaryotic translation initiation factor 4 gamma, 1 ; eukaryotic translation initiation factor 4 gamma 1-like
1376614_at	4,05	2,83	2,33	0,004994	0,986518
1380133_at	3,80	2,64	2,23	0,025044	0,986518	Osr2	odd-skipped related 2 (Drosophila)
1385309_at	6,69	5,56	2,18	0,024037	0,986518	Ccl24	chemokine (C-C motif) ligand 24
1381503_at	5,33	4,21	2,17	0,042087	0,986518
1394846_at	10,56	9,44	2,17	0,003991	0,986518	Pira2	Paired-Ig-like receptor A2
1393464_at	5,45	4,35	2,14	0,027613	0,986518	RGD1311251	similar to RIKEN cDNA 4930550C14
1381531_at	4,01	2,91	2,14	0,048411	0,986518
1392803_at	4,62	3,52	2,14	0,028843	0,986518
1392718_at	1,76	0,68	2,12	0,048670	0,986518	Piezo2	piezo-type mechanosensitive ion channel component 2
1391891_at	4,24	3,15	2,12	0,009782	0,986518	Agtpbp1	ATP/GTP binding protein 1
1369046_at	5,22	4,15	2,09	0,002498	0,986518	Syt6	synaptotagmin VI
1382548_at	7,15	6,09	2,09	0,034934	0,986518
1368887_at	6,68	5,65	2,05	0,048454	0,986518	LOC100910332	uncharacterized LOC100910332
1387938_at	3,81	2,78	2,05	0,031157	0,986518	Baalc	brain and acute leukemia, cytoplasmic
1390724_at	4,25	3,22	2,05	0,037426	0,986518
1392115_at	3,12	2,09	2,05	0,010519	0,986518
1397805_at	4,54	3,51	2,05	0,008083	0,986518	Ank1	ankyrin 1, erythrocytic
1396456_at	1,80	0,77	2,04	0,037791	0,986518
1370106_at	2,65	1,64	2,02	0,014598	0,986518	Fgf18	fibroblast growth factor 18
1385445_at	2,97	3,99	-2,03	0,045956	0,986518
1370633_at	6,50	7,55	-2,07	0,012737	0,986518	Cxcl3	chemokine (C-X-C motif) ligand 3
1387967_at	3,31	4,36	-2,07	0,047267	0,986518	Spink1	serine peptidase inhibitor, Kazal type 1
1369968_at	8,02	9,09	-2,09	0,035443	0,986518	Ptn	pleiotrophin
1395264_at	2,83	3,89	-2,09	0,029821	0,986518	Rif1	RAP1 interacting factor homolog (yeast)
1396550_at	1,60	2,68	-2,11	0,005376	0,986518
1397542_at	0,24	1,31	-2,11	0,005426	0,986518
1398576_at	5,83	6,91	-2,11	0,046998	0,986518
1388917_at	7,67	8,76	-2,12	0,017236	0,986518	Myo1d	myosin ID
1385590_at	6,01	7,09	-2,12	0,042228	0,986518
1367961_at	3,03	4,14	-2,16	0,038474	0,986518	Klk1	kallikrein 1
1368752_at	1,36	2,47	-2,16	0,020766	0,986518	Tacr3	tachykinin receptor 3
1390329_at	1,67	2,79	-2,16	0,036295	0,986518
1377228_at	3,64	4,75	-2,17	0,045933	0,986518
1375331_at	0,61	1,73	-2,18	0,002942	0,986518
1379920_at	0,00	1,13	-2,18	0,005430	0,986518
1369422_at	6,84	7,97	-2,19	0,008492	0,986518	Fap	fibroblast activation protein, alpha
1398462_at	2,86	3,99	-2,19	0,011299	0,986518
1384302_at	4,43	5,58	-2,21	0,044923	0,986518	Slc6a17	solute carrier family 6 (neurotransmitter transporter), member 17
1383824_at	5,90	7,05	-2,22	0,033772	0,986518	Ldb2	LIM domain binding 2
1387634_a_at	0,00	1,15	-2,23	0,028729	0,986518	Amelx	amelogenin, X-linked
1368865_at	1,67	2,86	-2,27	0,000692	0,986518	Synpr	synaptoporin
1393929_at	3,98	5,16	-2,27	0,017231	0,986518	Ccr6	chemokine (C-C motif) receptor 6
1384410_at	2,98	4,17	-2,28	0,034768	0,986518
1374282_at	2,39	3,59	-2,29	0,029182	0,986518
1375223_at	4,23	5,42	-2,29	0,047733	0,986518
1384746_at	1,13	2,33	-2,30	0,024605	0,986518
1371677_at	3,31	4,53	-2,32	0,047201	0,986518	Spink8	serine peptidase inhibitor, Kazal type 8
1379080_at	1,31	2,55	-2,36	0,033674	0,986518
1385248_a_at	5,58	6,84	-2,40	0,029732	0,986518	Ogn	osteoglycin
1388395_at	7,00	8,27	-2,40	0,002381	0,986518	G0s2	G0/G1switch 2
1382819_at	3,17	4,43	-2,40	0,011478	0,986518	Tyrp1	tyrosinase-related protein 1
1390450_a_at	5,46	6,76	-2,46	0,042217	0,986518	Ogn	osteoglycin
1386869_at	8,58	9,89	-2,48	0,046141	0,986518	Actg2	actin, gamma 2, smooth muscle, enteric
1397629_at	2,81	4,14	-2,52	0,020787	0,986518
1379365_at	4,49	5,83	-2,53	0,039275	0,986518	Cxcl11	chemokine (C-X-C motif) ligand 11
1369814_at	4,14	5,49	-2,55	0,003080	0,986518	Ccl20	chemokine (C-C motif) ligand 20
1383943_at	1,05	2,41	-2,57	0,038988	0,986518	Dnah7	dynein, axonemal, heavy polypeptide 7
1393387_at	1,90	3,26	-2,57	0,021016	0,986518	Endou	Endonuclease, poly(U)-specific
1376749_at	7,58	9,00	-2,66	0,019102	0,986518	Ogn	osteoglycin
1377317_at	0,95	2,38	-2,69	0,025326	0,986518
1369001_at	2,08	3,53	-2,73	0,042096	0,986518	Chrna3	cholinergic receptor, nicotinic, alpha 3
1380126_at	1,43	2,94	-2,83	0,031425	0,986518
1373266_at	3,80	5,31	-2,85	0,023299	0,986518	Fam107a	family with sequence similarity 107, member A
1385175_at	1,06	2,57	-2,85	0,039706	0,986518	Hoxb13	homeo box B13
1379846_at	0,00	1,52	-2,88	0,049472	0,986518	Acer2	alkaline ceramidase 2
1382132_at	0,00	1,52	-2,88	0,024769	0,986518
1391233_at	0,00	1,56	-2,94	0,015136	0,986518
1396734_at	0,00	1,56	-2,94	0,011509	0,986518
1385053_at	4,04	5,63	-3,01	0,029196	0,986518
1393902_at	0,00	1,66	-3,16	0,001205	0,986518	Akr1c1	aldo-keto reductase family 1, member C1 (dihydrodiol dehydrogenase 1; 20-alpha (3-alpha)-hydroxysteroid dehydrogenase)
1393119_at	5,42	7,16	-3,33	0,030205	0,986518
1368738_at	1,42	3,19	-3,41	0,035673	0,986518	Cyp11b1	cytochrome P450, family 11, subfamily b, polypeptide 1 ; cytochrome P450 11B1, mitochondrial-like
1369803_at	1,33	3,10	-3,42	0,031047	0,986518	Ptf1a	pancreas specific transcription factor, 1a
1391961_a_at	1,39	3,19	-3,49	0,008847	0,986518
1394571_at	0,00	1,82	-3,54	0,009198	0,986518	RGD1305939	hypothetical LOC300074
1375164_at	0,44	2,27	-3,55	0,018461	0,986518	Atp2a2	ATPase, Ca++ transporting, cardiac muscle, slow twitch 2
1388302_x_at	0,00	1,88	-3,68	0,008481	0,986518	Andpro	androgen regulated protein
1385383_at	0,00	1,89	-3,71	0,001512	0,986518	Ccdc113	coiled-coil domain containing 113
1369210_at	0,00	1,92	-3,78	0,003289	0,986518	Scn1a	sodium channel, voltage-gated, type I, alpha
1370604_at	0,00	1,94	-3,84	0,012624	0,986518	Lepr	leptin receptor
1374250_at	0,00	1,95	-3,86	0,004139	0,986518
1385589_at	5,76	7,72	-3,87	0,037653	0,986518	Slc9b2	solute carrier family 9, subfamily B (cation proton antiporter 2), member 2
1377538_at	0,00	1,97	-3,93	0,009281	0,986518
1368542_at	4,03	6,04	-4,02	0,047786	0,986518	Zfp423	zinc finger protein 423
1384679_at	4,48	6,51	-4,08	0,036490	0,986518	Slc9b2	solute carrier family 9, subfamily B (cation proton antiporter 2), member 2
1385120_at	0,00	2,06	-4,16	0,002034	0,986518	Pof1b	premature ovarian failure 1B
1370479_x_at	0,26	2,33	-4,20	0,015471	0,986518	Obp3	alpha-2u globulin PGCL4
1394941_at	0,00	2,10	-4,28	0,049623	0,986518
1393528_at	0,00	2,12	-4,35	0,013092	0,986518	Synpo2	Synaptopodin 2
1395903_at	0,00	2,20	-4,60	0,036011	0,986518
1390601_at	2,05	4,31	-4,80	0,027249	0,986518
1396006_at	0,71	2,97	-4,80	0,022494	0,986518
1398275_at	8,29	10,56	-4,84	0,032250	0,986518	Mmp9	matrix metallopeptidase 9
1369166_at	6,90	9,23	-5,03	0,038719	0,986518	Mmp9	matrix metallopeptidase 9
1384385_at	0,00	2,33	-5,03	0,026646	0,986518
1380879_at	0,00	2,42	-5,34	0,006546	0,986518
1393825_at	0,00	2,52	-5,75	0,035858	0,986518	Gna14	guanine nucleotide binding protein, alpha 14
1396424_at	0,00	2,63	-6,19	0,007394	0,986518
1384905_at	0,00	2,67	-6,36	0,012274	0,986518	Cd209g	CD209g molecule
1389799_at	0,09	2,78	-6,46	0,014061	0,986518

## Sheet: TableS6.YR.OR
Transcript Cluster ID	YR Bi-weight Avg Signal (log2)	OR Bi-weight Avg Signal (log2)	Fold Change (linear) (YR vs. OR)	ANOVA p-value (YR vs. OR)	FDR p-value (YR vs. OR)	Gene Symbol	Description
1389854_at	3,38	0,25	8,76	0,023107	0,582384	Nr1h2	Nuclear receptor subfamily 1, group H, member 2
1382147_at	2,99	0,00	7,93	0,045987	0,622019	Tmem132c	transmembrane protein 132C
1371240_at	3,87	0,99	7,39	0,028212	0,594402	Tpm1	Tropomyosin 1, alpha
1397247_at	2,84	0,00	7,16	0,000234	0,323404	Cdcp1	CUB domain containing protein 1
1370858_at	2,72	0,00	6,57	0,044845	0,622019	Scgb1d2	secretoglobin, family 1D, member 2
1396611_at	2,96	0,30	6,33	0,017594	0,579663
1397048_at	2,51	0,00	5,69	0,000605	0,407498
1368162_at	7,95	5,47	5,60	0,003101	0,470038	Cst6	cystatin E/M
1387014_at	2,43	0,00	5,38	0,016052	0,571553	Prol1	proline rich, lacrimal 1
1377231_at	2,41	0,00	5,32	0,022315	0,582384
1393556_at	2,70	0,30	5,30	0,049327	0,624955	Zfyve28	zinc finger, FYVE domain containing 28
1382703_at	2,36	0,00	5,13	0,015999	0,571553
1377579_at	3,41	1,09	4,96	0,009873	0,545586
1380153_at	2,17	0,00	4,52	0,004713	0,535479
1385014_at	2,12	0,00	4,36	0,016530	0,575654	RGD1564763	similar to nudix (nucleoside diphosphate linked moiety X)-type motif 11
1383003_at	5,03	2,96	4,22	0,000611	0,407498	Lect2	leukocyte cell-derived chemotaxin 2
1392555_at	4,32	2,26	4,17	0,028519	0,594674	Etv1	Ets variant 1
1382395_at	4,80	2,76	4,12	0,010896	0,545586
1393403_at	2,04	0,00	4,10	0,004676	0,535479	Angptl3	angiopoietin-like 3
1385602_at	2,02	0,00	4,07	0,042252	0,614607	RGD1306233	similar to hypothetical protein MGC29761
1375499_at	3,16	1,18	3,95	0,040485	0,612370
1398655_at	8,25	6,28	3,92	0,030446	0,595690	Myod1	myogenic differentiation 1
1387022_at	4,09	2,17	3,79	0,029287	0,595287	Aldh1a1	aldehyde dehydrogenase 1 family, member A1
1381158_at	1,93	0,01	3,78	0,047503	0,622340	Spdya	speedy homolog A (Xenopus laevis)
1394368_x_at	1,91	0,00	3,77	0,033167	0,600720	Prss37	Protease, serine, 37
1376539_at	2,81	0,91	3,71	0,043089	0,617900
1397471_at	1,88	0,00	3,67	0,002325	0,462499	Mical2	Microtubule associated monoxygenase, calponin and LIM domain containing 2
1381907_at	2,46	0,60	3,63	0,027875	0,592478
1385078_at	4,02	2,19	3,57	0,030522	0,595690
1385421_at	2,89	1,08	3,51	0,045506	0,622019	RGD1563263	similar to RIKEN cDNA 1700029I15
1379056_at	4,53	2,73	3,48	0,045625	0,622019	Dbndd1	dysbindin (dystrobrevin binding protein 1) domain containing 1
1380344_at	3,78	1,99	3,47	0,014326	0,564676
1387324_at	1,79	0,00	3,45	0,030644	0,595690	Mak	male germ cell-associated kinase
1394846_at	11,22	9,44	3,45	0,001047	0,425968	Pira2	Paired-Ig-like receptor A2
1375740_at	4,42	2,65	3,42	0,047250	0,622340
1381061_at	5,18	3,42	3,38	0,035117	0,602183
1369461_at	2,86	1,11	3,36	0,037781	0,611671	Pth2r	parathyroid hormone 2 receptor
1387576_at	2,83	1,11	3,30	0,007260	0,542782	Trim17	tripartite motif-containing 17
1381951_at	1,72	0,00	3,29	0,020404	0,582384
1398186_at	1,67	0,00	3,18	0,013118	0,551983
1385577_at	1,66	0,00	3,15	0,002441	0,462499
1382836_at	5,69	4,05	3,13	0,010286	0,545586
1395746_at	4,10	2,45	3,13	0,023140	0,582384
1391138_at	2,95	1,33	3,09	0,044800	0,622019
1382732_at	9,15	7,53	3,07	0,001595	0,462499	Lyve1	lymphatic vessel endothelial hyaluronan receptor 1
1395830_at	2,24	0,64	3,03	0,000380	0,323404
1368422_at	7,54	5,96	3,00	0,049879	0,625930	Meox2	mesenchyme homeobox 2
1369861_at	6,08	4,49	3,00	0,020050	0,582384	Gabra6	gamma-aminobutyric acid (GABA) A receptor, alpha 6
1397498_at	2,45	0,86	3,00	0,038098	0,611671
1385722_at	5,33	3,78	2,93	0,041274	0,612370	Sim2	single-minded homolog 2 (Drosophila)
1394600_at	2,77	1,23	2,91	0,043192	0,617900	Rgs17	regulator of G-protein signaling 17
1393865_at	4,07	2,53	2,90	0,008340	0,545586	Rdh5	retinol dehydrogenase 5
1371207_at	1,53	0,00	2,89	0,021891	0,582384
1395859_at	5,97	4,45	2,86	0,000377	0,323404
1396388_at	5,17	3,67	2,84	0,011670	0,545586	Kctd4	potassium channel tetramerisation domain containing 4
1397923_at	1,50	0,00	2,83	0,000855	0,422287
1373386_at	6,68	5,19	2,81	0,025017	0,587964	Gjb2	gap junction protein, beta 2
1371233_at	6,81	5,32	2,80	0,032705	0,600567	Vcan	versican
1393456_at	5,57	4,08	2,80	0,008352	0,545586
1382192_at	9,97	8,50	2,76	0,000746	0,419737	Lyve1	lymphatic vessel endothelial hyaluronan receptor 1
1379997_at	4,82	3,36	2,75	0,035783	0,603471
1380567_at	8,70	7,25	2,74	0,048860	0,624955
1396451_at	3,70	2,25	2,73	0,020031	0,582384
1391228_at	2,61	1,17	2,71	0,045897	0,622019	Rsph1	radial spoke head 1 homolog (Chlamydomonas)
1384193_at	3,37	1,96	2,67	0,026007	0,590016
1376433_at	2,85	1,46	2,62	0,013275	0,552642
1383525_at	3,85	2,48	2,58	0,041315	0,612370
1385336_at	7,97	6,61	2,56	0,018635	0,582365	Dok2	docking protein 2
1369218_at	5,71	4,36	2,55	0,026368	0,590016	Met	met proto-oncogene
1387065_at	2,98	1,64	2,54	0,006786	0,542782	Plcd4	phospholipase C, delta 4
1397656_at	2,06	0,71	2,54	0,032515	0,600567
1397796_at	3,81	2,46	2,54	0,043777	0,618101
1394911_at	4,73	3,40	2,51	0,008195	0,545586	Zc3hav1l	zinc finger CCCH-type, antiviral 1-like
1378833_at	4,72	3,41	2,49	0,001539	0,462499
1379894_at	5,07	3,77	2,45	0,040024	0,612370	RGD1310110	similar to 3632451O06Rik protein
1375077_at	6,58	5,34	2,37	0,026190	0,590016
1380052_at	3,00	1,76	2,37	0,036692	0,609990
1382372_at	4,16	2,92	2,37	0,040170	0,612370
1368270_at	9,44	8,21	2,36	0,011343	0,545586	Apobec1	apolipoprotein B mRNA editing enzyme, catalytic polypeptide 1
1377924_at	5,79	4,55	2,36	0,010440	0,545586
1379103_at	3,64	2,43	2,31	0,001813	0,462499
1374247_at	10,56	9,36	2,29	0,000954	0,422287	LOC100363145	stabilin 1
1369471_at	4,21	3,01	2,28	0,005935	0,535479	Fnbp1	formin binding protein 1
1378131_at	7,47	6,28	2,27	0,021502	0,582384	Slc9a9	solute carrier family 9 (sodium/hydrogen exchanger), isoform 9
1398016_at	6,09	4,91	2,27	0,003252	0,476829	Scd	stearoyl-CoA desaturase (delta-9-desaturase)
1369877_at	7,25	6,07	2,26	0,032487	0,600567	Cd8a	CD8a molecule
1376503_a_at	4,09	2,91	2,26	0,002481	0,462499	Rbm7	RNA binding motif protein 7
1391942_at	1,75	0,58	2,26	0,043765	0,618101
1377375_at	5,92	4,75	2,25	0,047527	0,622340	Aass	aminoadipate-semialdehyde synthase
1385195_at	2,72	1,56	2,25	0,028450	0,594402
1386913_at	10,72	9,55	2,24	0,006599	0,542782	Pdpn	podoplanin
1391074_at	7,57	6,42	2,22	0,002927	0,470038	Crabp1	cellular retinoic acid binding protein 1
1372296_at	6,36	5,22	2,21	0,020714	0,582384	Sh3bgr	SH3 domain binding glutamic acid-rich protein
1369815_at	10,24	9,11	2,20	0,009016	0,545586	Ccl3	chemokine (C-C motif) ligand 3
1372016_at	8,02	6,89	2,20	0,009258	0,545586	Gadd45b	growth arrest and DNA-damage-inducible, beta
1386180_at	4,13	2,99	2,20	0,047829	0,624513	Tmem179b	Transmembrane protein 179B
1379935_at	10,30	9,16	2,20	0,017995	0,579663	Ccl7	chemokine (C-C motif) ligand 7
1385701_at	8,37	7,24	2,20	0,035548	0,602929
1368887_at	6,78	5,65	2,19	0,042039	0,613755	LOC100910332	uncharacterized LOC100910332
1373177_x_at	4,17	3,03	2,19	0,012511	0,551719	LOC100362248	rCG41835-like ; rCG53134-like ; rCG41835-like ; similar to Integrin alpha-6 precursor (VLA-6) (CD49f antigen) ; hypothetical LOC363336 ; similar to RIKEN cDNA 1700081O22 ; hypothetical protein LOC679608 ; hypothetical protein LOC680812 ; similar to RIKEN cDNA 5031410I06 ; hypothetical protein LOC689215 ; hypothetical protein LOC689241
1392819_at	7,34	6,21	2,19	0,048095	0,624955	Ms4a11	membrane-spanning 4-domains, subfamily A, member 11
1368227_at	10,49	9,36	2,18	0,012611	0,551719	LOC691960	similar to solute carrier family 28, member 2 ; solute carrier family 28 (sodium-coupled nucleoside transporter), member 2
1368412_a_at	9,16	8,03	2,18	0,048732	0,624955	Ptpro	protein tyrosine phosphatase, receptor type, O
1387165_at	7,65	6,52	2,18	0,035225	0,602183	Maf	v-maf musculoaponeurotic fibrosarcoma oncogene homolog (avian)
1392566_at	9,54	8,41	2,18	0,003061	0,470038
1370607_a_at	3,29	2,17	2,17	0,041034	0,612370	Nrg1	neuregulin 1
1375602_at	7,92	6,80	2,17	0,009154	0,545586	Rin2	Ras and Rab interactor 2
1386961_at	5,14	4,02	2,16	0,022823	0,582384	Pfkm	phosphofructokinase, muscle
1395592_at	2,71	1,59	2,16	0,041180	0,612370
1370902_at	10,08	8,98	2,15	0,039589	0,612370	Akr1b8	aldo-keto reductase family 1, member B8
1378216_at	3,17	2,08	2,14	0,043519	0,618101
1377821_at	8,13	7,04	2,13	0,002762	0,469313
1381311_at	8,41	7,32	2,12	0,045332	0,622019	Emr1	EGF-like module containing, mucin-like, hormone receptor-like 1
1393878_at	4,29	3,21	2,12	0,035185	0,602183
1369886_a_at	3,76	2,68	2,11	0,019926	0,582384	Cabp1	calcium binding protein 1
1370634_x_at	8,36	7,29	2,11	0,030490	0,595690	Cxcl3	chemokine (C-X-C motif) ligand 3
1372108_at	10,65	9,57	2,11	0,039882	0,612370	Ptcd3	Pentatricopeptide repeat domain 3
1375360_at	6,53	5,46	2,11	0,041663	0,613329	Rheb	Ras homolog enriched in brain
1379088_x_at	4,29	3,21	2,11	0,022262	0,582384
1391369_at	5,35	4,27	2,11	0,000384	0,323404	Kcnc4	Potassium voltage gated channel, Shaw-related subfamily, member 4
1370633_at	8,61	7,55	2,10	0,024822	0,587964	Cxcl3	chemokine (C-X-C motif) ligand 3
1382531_at	7,72	6,66	2,09	0,046294	0,622162	Tlr7	toll-like receptor 7
1383213_at	7,13	6,07	2,09	0,034575	0,600720	Eps8	epidermal growth factor receptor pathway substrate 8
1393822_at	4,13	3,07	2,09	0,043342	0,617965	Tmcc3	transmembrane and coiled-coil domain family 3
1369031_at	8,18	7,13	2,08	0,013326	0,553485	Il18bp	interleukin 18 binding protein
1373781_a_at	5,64	4,58	2,08	0,008522	0,545586	Sbsn	suprabasin
1390464_at	8,40	7,35	2,08	0,000330	0,323404	Frmd4b	FERM domain containing 4B
1380133_at	3,70	2,64	2,08	0,036354	0,606208	Osr2	odd-skipped related 2 (Drosophila)
1384971_at	7,33	6,28	2,08	0,045573	0,622019	Depdc7	DEP domain containing 7
1391464_at	5,48	4,42	2,08	0,035592	0,602929
1369850_at	3,51	2,46	2,07	0,036107	0,604997	Ugt2a1	UDP glucuronosyltransferase 2 family, polypeptide A1
1371432_at	10,34	9,29	2,07	0,005259	0,535479	Vat1	vesicle amine transport protein 1 homolog (T californica)
1379510_at	6,22	5,18	2,07	0,030049	0,595690
1382709_at	7,42	6,37	2,07	0,002286	0,462499
1385576_at	4,84	3,79	2,07	0,042870	0,617236	Smtnl1	smoothelin-like 1
1395368_at	3,50	2,45	2,07	0,013399	0,553685
1370953_at	6,77	5,73	2,06	0,011215	0,545586	Ccdc58	coiled-coil domain containing 58
1381040_at	3,28	2,24	2,06	0,042096	0,613755	Grin3b	Glutamate receptor, ionotropic, N-methyl-D-aspartate 3B
1384833_at	2,98	1,94	2,05	0,046800	0,622340
1395536_at	6,21	5,17	2,05	0,004222	0,532350
1368081_at	6,49	5,47	2,03	0,004338	0,532914	Abca2	ATP-binding cassette, subfamily A (ABC1), member 2
1381684_at	4,27	3,24	2,03	0,018873	0,582384
1397679_at	5,19	4,17	2,03	0,000247	0,323404
1387373_at	6,72	5,71	2,02	0,045822	0,622019	Pde4dip	phosphodiesterase 4D interacting protein
1390510_at	10,62	9,60	2,02	0,029218	0,595287	Ms4a6b	membrane-spanning 4-domains, subfamily A, member 6B
1376191_at	6,43	5,42	2,01	0,020784	0,582384	Hpgd	hydroxyprostaglandin dehydrogenase 15 (NAD)
1382317_at	8,63	7,62	2,01	0,007881	0,543450	Eps8	epidermal growth factor receptor pathway substrate 8
1370642_s_at	6,52	7,53	-2,01	0,003108	0,470038	Pdgfrb	platelet derived growth factor receptor, beta polypeptide
1389263_at	7,75	8,76	-2,01	0,005932	0,535479	Rai14	retinoic acid induced 14
1398500_at	6,35	7,35	-2,01	0,015915	0,571553
1370229_at	6,88	7,89	-2,02	0,021931	0,582384	Ndrg4	N-myc downstream regulated gene 4
1377877_at	4,00	5,01	-2,02	0,005908	0,535479
1382455_at	6,75	7,76	-2,02	0,001688	0,462499
1390985_at	4,22	5,23	-2,02	0,002843	0,470038
1370834_at	3,77	4,79	-2,03	0,015770	0,571553	Hs3st1	heparan sulfate (glucosamine) 3-O-sulfotransferase 1
1382084_at	3,05	4,07	-2,03	0,021080	0,582384
1384150_at	6,62	7,64	-2,03	0,019765	0,582384	Mid1	Midline 1
1373759_at	5,03	6,06	-2,04	0,009793	0,545586	LOC100360880	FBJ osteosarcoma oncogene B
1387088_at	9,16	10,18	-2,04	0,030951	0,596564	Gal	galanin prepropeptide
1381677_at	4,84	5,87	-2,04	0,017118	0,576098	Elavl2	ELAV (embryonic lethal, abnormal vision, Drosophila)-like 2 (Hu antigen B)
1373403_at	5,27	6,31	-2,05	0,017848	0,579663	LOC684871	similar to Protein C8orf4 (Thyroid cancer protein 1) (TC-1)
1391669_at	4,76	5,80	-2,05	0,019228	0,582384	Ptprb	protein tyrosine phosphatase, receptor type, B
1381100_at	4,35	5,39	-2,06	0,002662	0,463108
1392860_at	1,57	2,61	-2,06	0,023245	0,582384
1395016_at	1,84	2,88	-2,06	0,022540	0,582384	Andpro	androgen regulated protein
1382423_at	6,34	7,39	-2,07	0,044241	0,619528
1384655_at	2,80	3,85	-2,07	0,024963	0,587964	Kirrel3	kin of IRRE like 3 (Drosophila)
1386769_at	0,28	1,33	-2,07	0,027926	0,592478
1367658_at	5,68	6,74	-2,08	0,011042	0,545586	Shank3	SH3 and multiple ankyrin repeat domains 3
1373487_at	5,98	7,04	-2,08	0,011680	0,545586
1373797_at	6,55	7,60	-2,08	0,005920	0,535479	Hyal3	hyaluronoglucosaminidase 3
1380968_at	2,82	3,87	-2,08	0,026265	0,590016
1383690_at	3,81	4,87	-2,08	0,036020	0,604684	RGD1564776	similar to ornithine decarboxylase-like protein
1393806_at	4,93	5,99	-2,08	0,003058	0,470038
1369097_s_at	5,63	6,69	-2,09	0,005525	0,535479	Gucy1b3	guanylate cyclase 1, soluble, beta 3
1388183_at	4,45	5,52	-2,09	0,000364	0,323404	Csn1s1	casein alpha s1
1379975_at	3,09	4,15	-2,09	0,019692	0,582384
1393401_at	7,44	8,50	-2,09	0,019182	0,582384
1372692_at	6,25	7,33	-2,10	0,015805	0,571553	Tnk2	tyrosine kinase, non-receptor, 2
1397295_at	2,21	3,28	-2,10	0,022343	0,582384
1377840_at	4,69	5,76	-2,11	0,033184	0,600720	RGD1305202	similar to Protein C20orf160
1368857_at	0,00	1,08	-2,12	0,008458	0,545586	Ugt8	UDP glycosyltransferase 8
1382319_at	7,39	8,47	-2,12	0,000676	0,407498	Gpr68	G protein-coupled receptor 68
1398135_at	2,64	3,73	-2,12	0,006994	0,542782
1373957_at	5,25	6,34	-2,13	0,030315	0,595690	Reln	reelin
1387410_at	2,10	3,19	-2,13	0,015994	0,571553	Nr4a2	nuclear receptor subfamily 4, group A, member 2
1389500_at	6,38	7,48	-2,14	0,002601	0,462499
1374861_at	4,31	5,41	-2,15	0,025022	0,587964	Tle2	transducin-like enhancer of split 2 (E(sp1) homolog, Drosophila)
1377396_at	3,88	4,98	-2,15	0,013773	0,557473
1380003_at	2,80	3,91	-2,15	0,027753	0,592478
1382384_at	3,34	4,44	-2,15	0,016458	0,575111	Rassf6	Ras association (RalGDS/AF-6) domain family member 6
1393613_at	5,83	6,94	-2,15	0,039134	0,611671	Zfp462	zinc finger protein 462
1388459_at	7,19	8,30	-2,16	0,010707	0,545586	Col18a1	collagen, type XVIII, alpha 1
1393883_at	5,73	6,84	-2,16	0,024447	0,587502
1380055_at	4,39	5,51	-2,17	0,005865	0,535479	Il34	interleukin 34
1393067_at	7,51	8,64	-2,19	0,011400	0,545586	Tek	TEK tyrosine kinase, endothelial
1375582_at	4,56	5,70	-2,20	0,021433	0,582384	Zfhx4	zinc finger homeobox 4
1375966_at	5,94	7,08	-2,20	0,014544	0,565698	Mmrn2	multimerin 2
1383824_at	5,92	7,05	-2,20	0,013803	0,557473	Ldb2	LIM domain binding 2
1384870_at	2,12	3,27	-2,21	0,011341	0,545586
1373245_at	9,38	10,53	-2,22	0,005743	0,535479	Col4a1	collagen, type IV, alpha 1
1367570_at	8,59	9,75	-2,23	0,021927	0,582384	Tagln	transgelin
1368825_at	1,69	2,84	-2,23	0,039558	0,612370	Shox2	short stature homeobox 2
1389157_at	7,28	8,44	-2,23	0,003783	0,519659	Cdc42ep1	CDC42 effector protein (Rho GTPase binding) 1
1377678_at	4,21	5,37	-2,23	0,015915	0,571553
1382335_at	2,46	3,62	-2,23	0,005266	0,535479
1391442_at	7,11	8,27	-2,23	0,032414	0,600567	Ehd3	EH-domain containing 3
1377631_at	2,44	3,61	-2,24	0,025955	0,590016	Col9a3	procollagen, type IX, alpha 3
1382571_at	5,58	6,74	-2,24	0,045265	0,622019
1398597_at	6,47	7,63	-2,24	0,005364	0,535479
1368702_at	5,06	6,23	-2,26	0,009134	0,545586	Pawr	PRKC, apoptosis, WT1, regulator
1371472_at	7,19	8,36	-2,26	0,044760	0,622019
1371541_at	7,34	8,51	-2,26	0,017133	0,576098	Mylk	myosin light chain kinase
1389937_at	1,01	2,19	-2,26	0,011808	0,547248
1368512_a_at	7,19	8,37	-2,27	0,007696	0,542782	Enpep	glutamyl aminopeptidase
1385053_at	4,44	5,63	-2,27	0,004308	0,532914
1369484_at	6,23	7,43	-2,29	0,009440	0,545586	Wisp2	WNT1 inducible signaling pathway protein 2
1398001_at	2,77	3,97	-2,30	0,048546	0,624955
1367942_at	9,05	10,26	-2,31	0,007166	0,542782	Acp5	acid phosphatase 5, tartrate resistant
1373713_at	5,86	7,07	-2,31	0,000659	0,407498
1389404_at	5,35	6,56	-2,31	0,004958	0,535479	Foxs1	forkhead box S1
1385317_s_at	2,55	3,76	-2,31	0,039926	0,612370	Zfp112	zinc finger protein 112
1391647_at	6,89	8,10	-2,32	0,013133	0,551983
1374535_at	4,68	5,90	-2,33	0,001017	0,422287	Afap1l2	actin filament associated protein 1-like 2
1374870_at	6,69	7,91	-2,33	0,004222	0,532350
1367785_at	4,27	5,50	-2,34	0,013518	0,553900	Cnn1	calponin 1, basic, smooth muscle
1369652_at	8,33	9,56	-2,34	0,015715	0,571553	Thy1	Thy-1 cell surface antigen
1398462_at	2,76	3,99	-2,34	0,032105	0,600372
1381928_at	0,00	1,23	-2,34	0,002311	0,462499
1382787_at	0,00	1,23	-2,34	0,000182	0,323404	Kif5a	kinesin family member 5A
1373727_at	5,83	7,06	-2,35	0,037963	0,611671	Fibin	fin bud initiation factor homolog (zebrafish)
1379300_at	4,14	5,37	-2,35	0,015353	0,570110
1368200_at	3,56	4,80	-2,36	0,003876	0,519659	Cx3cl1	chemokine (C-X3-C motif) ligand 1
1372926_at	5,20	6,43	-2,36	0,027941	0,592478
1388583_at	8,96	10,20	-2,36	0,016644	0,576098	Cxcl12	chemokine (C-X-C motif) ligand 12
1390282_at	7,36	8,60	-2,37	0,047684	0,623596	Cyp2s1	cytochrome P450, family 2, subfamily s, polypeptide 1
1384228_at	6,84	8,08	-2,37	0,002919	0,470038
1396852_at	2,68	3,92	-2,37	0,004533	0,535479
1374722_at	5,09	6,34	-2,39	0,003508	0,498194	C1qtnf1	C1q and tumor necrosis factor related protein 1
1388917_at	7,50	8,76	-2,39	0,001854	0,462499	Myo1d	myosin ID
1390161_at	5,74	7,00	-2,39	0,042833	0,617236	Cyyr1	cysteine/tyrosine-rich 1
1389030_a_at	7,50	8,76	-2,40	0,024083	0,586494	Src	V-src sarcoma (Schmidt-Ruppin A-2) viral oncogene homolog (avian)
1396430_at	2,59	3,86	-2,41	0,005299	0,535479
1390412_at	7,18	8,45	-2,42	0,034776	0,601063	LOC100911874	solute carrier family 40 member 1-like ; solute carrier family 39 (iron-regulated transporter), member 1
1370023_at	6,12	7,40	-2,43	0,046410	0,622331	Gja4	gap junction protein, alpha 4
1372590_at	5,49	6,77	-2,43	0,026377	0,590016	C1qtnf1	C1q and tumor necrosis factor related protein 1
1395903_at	0,92	2,20	-2,43	0,035560	0,602929
1384578_at	4,32	5,61	-2,44	0,034441	0,600720	LOC684560	hypothetical protein LOC684560
1389720_at	3,85	5,14	-2,45	0,025072	0,587964
1385635_at	6,39	7,68	-2,45	0,039862	0,612370	Cd5l	Cd5 molecule-like
1386903_at	4,64	5,94	-2,47	0,017746	0,579663	S100b	S100 calcium binding protein B
1382657_at	3,70	5,01	-2,48	0,011197	0,545586	Bmp5	bone morphogenetic protein 5
1373333_at	5,70	7,01	-2,49	0,013215	0,552642	LOC100360464	hypothetical protein LOC100360464 ; similar to Microsomal signal peptidase 23 kDa subunit (SPase 22 kDa subunit) (SPC22/23)
1377340_at	8,84	10,16	-2,49	0,010291	0,545586	Tfpi2	tissue factor pathway inhibitor 2
1386568_at	3,44	4,76	-2,49	0,011561	0,545586	Irf6	interferon regulatory factor 6
1378779_at	1,66	2,98	-2,49	0,029597	0,595287
1370764_a_at	4,89	6,22	-2,50	0,029685	0,595287	Tg	thyroglobulin
1387868_at	6,08	7,41	-2,50	0,026260	0,590016	Lbp	lipopolysaccharide binding protein
1376193_at	6,94	8,27	-2,52	0,000830	0,422287
1367631_at	9,55	10,89	-2,53	0,003948	0,519739	Ctgf	connective tissue growth factor
1373506_at	5,27	6,60	-2,53	0,024604	0,587502	LOC687750	similar to early estrogen-induced gene 1 protein
1392998_at	2,29	3,64	-2,53	0,002312	0,462499
1384302_at	4,24	5,58	-2,54	0,023740	0,582384	Slc6a17	solute carrier family 6 (neurotransmitter transporter), member 17
1384626_at	2,32	3,67	-2,55	0,031003	0,596631
1392965_a_at	7,55	8,90	-2,55	0,008457	0,545586	Smoc2	SPARC related modular calcium binding 2
1388147_at	0,37	1,73	-2,56	0,014413	0,564676	Muc3a	mucin 3A, cell surface associated
1371412_a_at	9,40	10,76	-2,57	0,004754	0,535479	Nrep	neuronal regeneration related protein
1377968_at	4,67	6,03	-2,57	0,037725	0,611531
1388557_at	7,14	8,50	-2,58	0,029237	0,595287	Tubb4b	tubulin, beta 4B class IVb
1390307_at	2,71	4,08	-2,58	0,011230	0,545586	RGD1561672	similar to novel protein
1395206_at	2,51	3,88	-2,58	0,023063	0,582384
1380318_at	5,89	7,28	-2,62	0,032810	0,600567	RGD1305254	similar to transmembrane protein 2
1390221_at	5,95	7,35	-2,63	0,012270	0,551719	Prdm1	PR domain containing 1, with ZNF domain
1382685_at	4,48	5,88	-2,64	0,001242	0,433531	Slit2	slit homolog 2 (Drosophila)
1367755_at	6,68	8,09	-2,65	0,019698	0,582384	Cdo1	cysteine dioxygenase, type I
1375278_at	4,75	6,16	-2,65	0,027906	0,592478	Trim2	tripartite motif-containing 2
1389394_at	7,57	8,98	-2,65	0,001324	0,433531
1399065_at	5,90	7,31	-2,66	0,027764	0,592478	Rbpms2	RNA binding protein with multiple splicing 2
1377308_a_at	3,00	4,42	-2,67	0,025555	0,590016
1386823_at	2,65	4,08	-2,69	0,040247	0,612370	Irx5	iroquois homeobox 5
1385262_at	1,66	3,10	-2,70	0,014478	0,565639	LOC100360593	zinc finger protein 59 ; zinc finger protein 780B-like
1373152_at	8,48	9,93	-2,74	0,001267	0,433531	Prss23	protease, serine, 23
1391330_at	4,59	6,05	-2,74	0,040867	0,612370	Asb14	ankyrin repeat and SOCS box-containing 14
1388298_at	8,53	10,00	-2,77	0,027642	0,592478	Myl9	myosin, light chain 9, regulatory
1391856_at	5,87	7,34	-2,77	0,028699	0,594674	Sema3g	sema domain, immunoglobulin domain (Ig), short basic domain, secreted, (semaphorin) 3G
1370310_at	3,36	4,83	-2,79	0,016811	0,576098	Hmgcs2	3-hydroxy-3-methylglutaryl-CoA synthase 2 (mitochondrial)
1371169_at	4,27	5,75	-2,79	0,024341	0,587502	Vcsa2	variable coding sequence A2
1373902_at	0,41	1,89	-2,79	0,049107	0,624955	Rimklb	ribosomal modification protein rimK-like family member B
1394946_at	2,60	4,08	-2,79	0,002123	0,462499	LOC292199	uncharacterized LOC292199
AFFX-DapX-3_at	0,50	1,99	-2,80	0,009302	0,545586
1393559_at	4,57	6,06	-2,80	0,022605	0,582384
1368738_at	1,70	3,19	-2,81	0,010940	0,545586	Cyp11b1	cytochrome P450, family 11, subfamily b, polypeptide 1 ; cytochrome P450 11B1, mitochondrial-like
1369779_at	1,78	3,27	-2,81	0,007287	0,542782	Myo1d	myosin ID
1375377_at	6,50	7,99	-2,81	0,000892	0,422287	Igsf3	immunoglobulin superfamily, member 3
1387852_at	3,87	5,37	-2,82	0,010859	0,545586	Thrsp	thyroid hormone responsive
1393477_at	3,82	5,32	-2,82	0,015267	0,570110
1395576_at	0,81	2,31	-2,82	0,038870	0,611671
1389836_a_at	6,75	8,25	-2,83	0,005659	0,535479	Timp3	TIMP metallopeptidase inhibitor 3
1382375_at	5,90	7,41	-2,84	0,038546	0,611671
1387130_at	7,10	8,62	-2,88	0,043113	0,617900	LOC100911874	solute carrier family 40 member 1-like ; solute carrier family 39 (iron-regulated transporter), member 1
1388018_at	4,40	5,93	-2,88	0,009098	0,545586	Sele	selectin E
1396884_at	2,72	4,24	-2,88	0,003076	0,470038
1368723_at	5,87	7,40	-2,89	0,032626	0,600567	Lat	linker for activation of T cells
1379747_at	6,32	7,86	-2,90	0,043583	0,618101	Prss35	Protease, serine, 35
1393696_at	5,49	7,04	-2,94	0,045536	0,622019	Fibin	fin bud initiation factor homolog (zebrafish)
1394824_at	6,03	7,59	-2,94	0,019545	0,582384	Itga11	integrin, alpha 11
1384392_at	6,15	7,71	-2,96	0,002539	0,462499	Cyp26b1	cytochrome P450, family 26, subfamily b, polypeptide 1
1391936_a_at	4,40	5,98	-2,98	0,029559	0,595287
1387247_at	4,45	6,04	-3,01	0,005909	0,535479	Pcsk1	proprotein convertase subtilisin/kexin type 1
1387967_at	2,76	4,36	-3,02	0,003452	0,494675	Spink1	serine peptidase inhibitor, Kazal type 1
1389532_at	3,60	5,19	-3,02	0,031480	0,600058	Nebl	Nebulette
1398333_at	8,57	10,17	-3,02	0,003874	0,519659
1389332_at	6,96	8,58	-3,07	0,017569	0,579663
1383983_at	2,29	3,91	-3,07	0,033205	0,600720
1388023_a_at	0,00	1,63	-3,10	0,002680	0,463108	Cacnb2	calcium channel, voltage-dependent, beta 2 subunit
1370150_a_at	3,93	5,58	-3,14	0,038723	0,611671	Thrsp	thyroid hormone responsive
1368542_at	4,38	6,04	-3,16	0,011491	0,545586	Zfp423	zinc finger protein 423
1393902_at	0,00	1,66	-3,16	0,001192	0,433531	Akr1c1	aldo-keto reductase family 1, member C1 (dihydrodiol dehydrogenase 1; 20-alpha (3-alpha)-hydroxysteroid dehydrogenase)
1381862_at	3,39	5,05	-3,17	0,011376	0,545586
1375138_at	6,79	8,47	-3,20	0,014582	0,566141	Timp3	TIMP metallopeptidase inhibitor 3
1378144_at	4,36	6,04	-3,20	0,003513	0,498194
1390601_at	2,63	4,31	-3,21	0,011589	0,545586
1380455_at	4,25	5,93	-3,21	0,001829	0,462499	RGD1565804	similar to procollagen, type VI, alpha 3
1380538_at	2,89	4,58	-3,23	0,041042	0,612370	LOC100910668	uncharacterized LOC100910668
1395264_at	2,19	3,89	-3,25	0,040173	0,612370	Rif1	RAP1 interacting factor homolog (yeast)
1372565_at	5,95	7,66	-3,28	0,000236	0,323404	Htra3	HtrA serine peptidase 3
1390146_at	2,00	3,72	-3,29	0,028928	0,595287	Tmem150c	transmembrane protein 150C
1390776_at	5,37	7,10	-3,31	0,015131	0,570110	Irx3	iroquois homeobox 3
1398245_at	7,33	9,06	-3,32	0,002989	0,470038	Sncg	synuclein, gamma (breast cancer-specific protein 1)
1379985_at	2,22	3,97	-3,36	0,021488	0,582384
1392664_at	4,70	6,45	-3,36	0,022434	0,582384	Gpr182	G protein-coupled receptor 182
1392237_at	1,56	3,31	-3,37	0,032774	0,600567
1387817_at	6,23	7,98	-3,38	0,001805	0,462499	Nsg1	neuron specific gene family member 1
1397003_at	0,00	1,76	-3,38	0,038349	0,611671
1389234_at	6,26	8,03	-3,40	0,025536	0,590016	Vwf	von Willebrand factor
1384707_at	3,93	5,71	-3,44	0,016005	0,571553	Scara5	scavenger receptor class A, member 5 (putative)
1391156_at	4,83	6,62	-3,46	0,000551	0,398480	Podnl1	podocan-like 1
1391389_at	0,89	2,68	-3,46	0,049263	0,624955
1379670_at	0,96	2,76	-3,48	0,023456	0,582384	Sgol2	shugoshin-like 2 (S. pombe)
1392689_at	2,16	3,96	-3,49	0,007799	0,542782	Aloxe3	arachidonate lipoxygenase 3
1376799_a_at	5,52	7,34	-3,51	0,006742	0,542782	Crlf1	cytokine receptor-like factor 1
1391039_at	4,26	6,07	-3,51	0,007446	0,542782
1393838_at	0,00	1,82	-3,52	0,021123	0,582384
1395195_at	4,28	6,10	-3,54	0,001840	0,462499
1393119_at	5,31	7,16	-3,58	0,005991	0,535479
1389654_at	4,19	6,05	-3,63	0,024390	0,587502
1368536_at	4,00	5,87	-3,66	0,000099	0,323404	Enpp2	ectonucleotide pyrophosphatase/phosphodiesterase 2
1383486_at	8,48	10,36	-3,68	0,044155	0,619204
1368473_at	6,43	8,31	-3,69	0,010645	0,545586	Gja5	gap junction protein, alpha 5
1388750_at	9,54	11,43	-3,71	0,047231	0,622340	Tfrc	transferrin receptor
1384515_at	4,80	6,72	-3,80	0,000104	0,323404	Hey2	hairy/enhancer-of-split related with YRPW motif 2
1380267_at	0,00	1,93	-3,81	0,013760	0,557473	Tekt3	tektin 3
1370604_at	0,00	1,94	-3,84	0,002934	0,470038	Lepr	leptin receptor
1374250_at	0,00	1,95	-3,86	0,030409	0,595690
1369266_at	4,45	6,41	-3,88	0,001624	0,462499	Il13ra2	interleukin 13 receptor, alpha 2 ; rCG23169-like
1386869_at	7,93	9,89	-3,89	0,000249	0,323404	Actg2	actin, gamma 2, smooth muscle, enteric
1370312_at	6,11	8,08	-3,90	0,033143	0,600720	Spon1	spondin 1, extracellular matrix protein
1379092_at	0,00	1,97	-3,92	0,020085	0,582384
1385285_at	0,00	1,98	-3,93	0,003280	0,476829	RGD1561357	Similar to LIM domain only 3
1375842_at	8,57	10,55	-3,94	0,049476	0,624955	LOC688972	Similar to Glycophorin
1391947_at	0,75	2,73	-3,94	0,006011	0,535479
1373266_at	3,33	5,31	-3,95	0,003734	0,518417	Fam107a	family with sequence similarity 107, member A
1398205_at	2,54	4,53	-3,95	0,020888	0,582384
1385784_at	0,00	2,00	-4,00	0,010772	0,545586	Clca4l	chloride channel calcium activated 4-like
1385120_at	0,00	2,06	-4,16	0,000353	0,323404	Pof1b	premature ovarian failure 1B
1385385_at	1,54	3,62	-4,22	0,042853	0,617236
1398528_at	1,52	3,60	-4,22	0,003857	0,519659
1384713_at	0,00	2,09	-4,26	0,000203	0,323404	Tesp2	testicular serine protease 2
1395041_at	0,87	2,96	-4,26	0,014552	0,565698	Mttp	microsomal triglyceride transfer protein
1386511_x_at	0,00	2,17	-4,49	0,005869	0,535479
1372889_at	3,88	6,10	-4,65	0,016985	0,576098	Slco2a1	solute carrier organic anion transporter family, member 2a1
1385160_at	3,60	5,82	-4,67	0,025005	0,587964	Stab2	stabilin 2
1376544_at	0,91	3,15	-4,71	0,001118	0,427699
1377246_at	3,32	5,69	-5,16	0,029996	0,595690
1392583_at	4,71	7,10	-5,25	0,008380	0,545586
1393579_at	0,00	2,42	-5,34	0,007633	0,542782	Chrdl1	kohjirin
1372264_at	4,28	6,71	-5,37	0,002603	0,462499	Pck1	phosphoenolpyruvate carboxykinase 1 (soluble)
1377379_at	2,73	5,22	-5,63	0,008628	0,545586	Irf6	interferon regulatory factor 6
1385127_at	3,49	5,98	-5,64	0,014681	0,566655	Bmp5	bone morphogenetic protein 5
1370736_s_at	0,00	2,51	-5,70	0,047424	0,622340	Trhr	thyrotropin releasing hormone receptor
1395250_at	1,41	3,93	-5,77	0,038935	0,611671	Fbxo42	F-box protein 42
1378323_at	0,00	2,54	-5,83	0,022061	0,582384	Nol4	nucleolar protein 4
1378739_at	2,05	4,60	-5,87	0,020085	0,582384	Cidec	cell death-inducing DFFA-like effector c
1387748_at	1,10	3,67	-5,95	0,036738	0,609990	Lep	leptin
1388204_at	8,50	11,07	-5,96	0,023402	0,582384	Mmp13	matrix metallopeptidase 13
1379066_at	3,36	6,14	-6,84	0,027674	0,592478	Slc5a3	Solute carrier family 5 (sodium/myo-inositol cotransporter), member 3
1378598_at	0,00	2,78	-6,87	0,035526	0,602929
1398390_at	5,90	8,74	-7,14	0,003573	0,502803	Cxcl13	chemokine (C-X-C motif) ligand 13
1370363_at	1,91	4,80	-7,41	0,005512	0,535479	Ces1d	carboxylesterase 1D ; carboxylesterase-like
1397684_at	0,00	2,95	-7,74	0,044409	0,620431	Dkk2	dickkopf 2 homolog (Xenopus laevis)
1391961_a_at	0,19	3,19	-8,02	0,011236	0,545586
1369113_at	3,52	6,53	-8,09	0,001816	0,462499	Grem1	gremlin 1
1380847_at	0,00	3,12	-8,67	0,000307	0,323404	Zmat4	zinc finger, matrin type 4
1368294_at	7,94	11,15	-9,30	0,012310	0,551719	Dnase1l3	deoxyribonuclease 1-like 3
1369166_at	5,85	9,23	-10,36	0,002796	0,470038	Mmp9	matrix metallopeptidase 9
1371400_at	3,41	6,84	-10,75	0,028710	0,594674	Thrsp	thyroid hormone responsive
1378531_at	0,00	3,45	-10,94	0,041793	0,613626
1378384_at	0,00	3,52	-11,46	0,000225	0,323404	Ints6	integrator complex subunit 6
1384836_at	3,10	6,63	-11,58	0,002680	0,463108	Calml3	calmodulin-like 3
1383872_at	0,00	3,66	-12,65	0,009179	0,545586	LOC100911823	uncharacterized LOC100911823
1385589_at	3,93	7,72	-13,79	0,000343	0,323404	Slc9b2	solute carrier family 9, subfamily B (cation proton antiporter 2), member 2
1384679_at	2,51	6,51	-15,96	0,013214	0,552642	Slc9b2	solute carrier family 9, subfamily B (cation proton antiporter 2), member 2
1370394_at	4,57	8,68	-17,32	0,019030	0,582384	IgG-2a	gamma-2a immunoglobulin heavy chain
1398275_at	6,42	10,56	-17,70	0,006500	0,542782	Mmp9	matrix metallopeptidase 9
1381997_at	2,66	7,81	-35,48	0,020844	0,582384	Adipoq	adiponectin, C1Q and collagen domain containing
1384999_at	0,00	5,27	-38,56	0,002039	0,462499
