# Supplementary material for: Interaction of Age and Mechanical Stability on Bone Defect Healing: An Early Transcriptional Analysis of Fracture Hematoma in Rat
Source: PLoS One. 2014 Sep 4;9(9):e106462. doi: 10.1371/journal.pone.0106462 (PMC4154721; doi:10.1371/journal.pone.0106462)
Supplement: File S2 — Table S7. Genes that are influenced by the interaction between age and fixation stability identified by 2-way ANOVA. (XLSX) [file pone.0106462.s002.xlsx]

## Sheet: TableS7
Table S7:	2-way ANOVA: Genes that are influenced by the interaction between age and fixation stability
			Fold Change (linear)
Probe Set ID	Name	ANOVA p-value (All Conditions)	(YSR vs. YR)	(OSR vs. OR)	(YSR vs. OSR)	(YR vs. OR)	(YSR vs. OR)	(OSR vs. YR)	2-way ANOVA p-value (age*fixation)
1385120_at	premature ovarian failure 1B	3.9e-05	3.27	-4.16	3.27	-4.16	-1.27	1	2.83983e-05
1368170_at	solute carrier family 6 (neurotransmitter transporter, GABA), member 1	5.06e-08	1	2.81	-2.81	1	1	2.81	3.69802e-05
1391369_at	serum response factor (c-fos serum response element-binding transcription factor)	7e-06	-1.02	1.96	1.06	2.11	2.08	-1.08	0.000122466
1374723_at		0.000105	2.14	1.19	1.25	-1.44	1.49	1.71	0.000545935
1384679_at	similar to CG10806-PB, isoform B	0.010287	1.77	-4.08	-2.21	-15.96	-9.01	3.91	0.000732184
1380308_at		0.001346	2.08	-1.48	1.55	-1.98	1.05	1.34	0.00107307
1368865_at	synaptoporin	0.00073	1.07	-2.27	1.88	-1.29	-1.21	-1.76	0.00110108
1383943_at	dynein, axonemal, heavy polypeptide 7	0.011785	2.3	-2.57	2.92	-2.02	1.14	-1.27	0.001111
1387410_at	nuclear receptor subfamily 4, group A, member 2	0.010571	1.62	-1.78	1.36	-2.13	-1.31	1.19	0.00129962
1397048_at	RGD1564774	0.002611	-4.66	3.89	-3.18	5.69	1.22	-1.46	0.00138862
1375331_at	odz, odd Oz/ten-m homolog 2 (Drosophila)	0.007056	2.03	-2.18	2.87	-1.54	1.32	-1.41	0.00155728
1373713_at		0.027412	1.73	-1.55	1.16	-2.31	-1.33	1.49	0.0015799
1398462_at		0.012733	1.68	-2.19	1.58	-2.34	-1.39	1.07	0.00167577
1380889_at		0.003092	2.87	-1.17	1.88	-1.79	1.61	1.53	0.0019512
1395592_at		0.000139	-6.53	1.16	-3.51	2.16	-3.02	-1.86	0.00198168
1388917_at	myosin ID	0.001149	1.19	-2.12	1.05	-2.39	-2.01	1.13	0.00200633
1374250_at		0.005969	1.91	-3.86	1.91	-3.86	-2.02	1	0.00211326
1377396_at		0.001056	2.24	-1.03	1.07	-2.15	1.04	2.09	0.00215342
1395368_at		0.019226	-1.9	1.53	-1.41	2.07	1.09	-1.35	0.00233075
1370661_a_at	guanylate cyclase 2G	0.033453	-2.13	1.37	-1.78	1.64	-1.3	-1.2	0.00235951
1395195_at	nucleoporin 133	0.011281	2.3	-1.57	1.02	-3.54	-1.54	2.26	0.00257045
1390985_at	hypothetical protein LOC498544	0.002997	2.18	-1.19	1.28	-2.02	1.08	1.7	0.00279577
1388223_at	guanine nucleotide binding protein, alpha transducing 3	0.0112	-2.41	1.53	-2.72	1.35	-1.78	1.13	0.00296148
1380879_at		0.012118	-1.09	-5.34	2.8	-1.76	-1.91	-3.04	0.00342918
1373266_at	family with sequence similarity 107, member A	0.009132	2.24	-2.85	1.62	-3.95	-1.76	1.39	0.00347375
1385589_at	similar to CG10806-PB, isoform B	0.005217	2.24	-3.87	-1.59	-13.79	-6.15	3.57	0.00351861
1382319_at	G protein-coupled receptor 68	0.000798	1.08	-1.5	-1.31	-2.12	-1.97	1.41	0.00354207
1388183_at	casein alpha s1	0.005942	1.9	-1.21	1.1	-2.09	-1.1	1.73	0.00355386
1369166_at	matrix metallopeptidase 9	0.002221	1.03	-5.03	-2	-10.36	-10.07	2.06	0.00397156
1386666_at	eyes absent homolog 2 (Drosophila)	0.004478	-2.32	1.91	-3.53	1.25	-1.85	1.53	0.00399344
1384228_at	similar to nuclear factor of activated T-cells, cytoplasmic, calcineurin-dependent 1	0.001257	1.15	-1.54	-1.33	-2.37	-2.05	1.54	0.00443095
1398275_at	matrix metallopeptidase 9	0.004959	2.04	-4.84	-1.79	-17.7	-8.67	3.66	0.00466702
1396424_at		0.030477	1.48	-6.19	5.22	-1.76	-1.19	-3.53	0.00502293
1386869_at	actin, gamma 2, smooth muscle, enteric	0.001345	-1.18	-2.48	-1.85	-3.89	-4.58	1.57	0.00539066
1392689_at	arachidonate lipoxygenase 3	0.0016	2.73	-1.17	-1.1	-3.49	-1.28	2.99	0.00545601
1391984_at		0.012692	6.34	-1.61	2.58	-3.94	1.61	2.45	0.00548676
1385053_at		0.012455	-1.26	-3.01	1.05	-2.27	-2.87	-1.33	0.00572804
1377508_at	immunoglobulin superfamily, member 11	0.026432	1.78	-1.76	2.01	-1.56	1.14	-1.13	0.0059799
1378503_at	hypothetical LOC100125371	0.037505	-1.19	2.56	-1.38	2.22	1.86	1.15	0.00613001
1385584_at		0.013035	-1.86	1.4	-2.05	1.27	-1.47	1.1	0.00747076
1397471_at	microtubule associated monoxygenase, calponin and LIM domain containing 2	0.004268	1.26	7.08	-1.53	3.67	4.63	1.93	0.00761264
1378341_at		0.016815	6.28	-1.24	6.28	-1.24	5.08	1	0.00783706
1397637_at	NADH dehydrogenase (ubiquinone) 1 alpha subcomplex 5	0.045725	-1.4	2.94	-1.46	2.82	2.02	1.04	0.00799658
1387967_at	serine peptidase inhibitor, Kazal type 3; serine peptidase inhibitor, Kazal type 1	0.017519	2.25	-2.07	1.54	-3.02	-1.34	1.46	0.00801308
1380968_at	similar to novel protein	0.028829	2	-2.09	2.01	-2.08	-1.04	-1	0.0083125
1379712_at	insulin-like growth factor 2 mRNA binding protein 1	0.031891	-1.13	11.13	-2.67	4.69	4.17	2.37	0.00850072
1383003_at	leukocyte cell-derived chemotaxin 2	0.002307	-1.17	3.31	1.09	4.22	3.6	-1.27	0.00869824
1393902_at	aldo-keto reductase family 1, member C1 (dihydrodiol dehydrogenase 1; 20-alpha (3-alpha)-hydroxysteroid dehydrogenase)	0.00806	1.92	-3.16	1.92	-3.16	-1.65	1	0.00882339
1380847_at	zinc finger, matrin type 4	0.000426	8.31	-1.31	1.26	-8.67	-1.04	6.6	0.00956943
1369779_at	myosin ID	0.001233	3.27	-1.25	1.45	-2.81	1.16	2.25	0.00968356
1382455_at		0.002862	1.08	-1.78	-1.05	-2.02	-1.88	1.13	0.009779
1389773_at	S100 calcium binding protein A7A	0.002666	2.44	-1.05	1.78	-1.44	1.7	1.37	0.00988268
1367961_at	kallikrein 1-related peptidase b3	0.040399	1.44	-2.16	1.63	-1.9	-1.32	-1.14	0.0104002
1393865_at	retinol dehydrogenase 5	0.002113	-1.82	1.48	1.07	2.9	1.6	-1.96	0.0108311
1385317_s_at	zinc finger protein 112	0.019756	1.78	-1.29	-1.01	-2.31	-1.29	1.79	0.0114482
1397679_at		0.008853	-1.48	1.86	-1.36	2.03	1.37	-1.09	0.011871
1381907_at	deleted in colorectal carcinoma	0.009188	-5.51	1.35	-2.05	3.63	-1.52	-2.69	0.0121961
1370604_at	leptin receptor	0.000561	1	-3.84	1	-3.84	-3.84	1	0.0124186
1397293_at	similar to Eftud1 protein	0.005722	1.47	5.34	-2.67	1.36	2	3.92	0.0127585
1395903_at		0.047502	1.48	-4.6	2.8	-2.43	-1.64	-1.89	0.0138697
1393556_at	zinc finger, FYVE domain containing 28	0.021982	-1.78	6.61	-2.23	5.3	2.97	1.25	0.0145859
1391698_at	microtubule associated serine/threonine kinase 1	0.005392	2.35	-1.13	1.56	-1.7	1.38	1.51	0.0151455
1376539_at	sema domain, seven thrombospondin repeats (type 1 and type 1-like), transmembrane domain (TM) and short cytoplasmic domain, (semaphorin) 5A	0.036139	-2.28	2.14	-1.31	3.71	1.63	-1.74	0.0152666
1373797_at	hyaluronoglucosaminidase 3	0.020012	1.37	-1.85	1.22	-2.08	-1.52	1.12	0.0152902
1368738_at	cytochrome P450, subfamily 11B, polypeptide 1	0.016295	1.06	-3.41	1.28	-2.81	-2.66	-1.21	0.0153485
1394946_at	similar to intracellular protein transport like (XM453)	0.015451	1.21	-2.19	-1.05	-2.79	-2.29	1.27	0.0160658
1391961_a_at	hypothetical LOC314472	0.002407	1.67	-3.49	-1.38	-8.02	-4.81	2.3	0.0162104
1380126_at		0.049939	1.77	-2.83	3.17	-1.58	1.12	-1.8	0.0163724
1398390_at	chemokine (C-X-C motif) ligand 13	0.009927	1.18	-1.75	-3.47	-7.14	-6.05	4.09	0.0165588
1368542_at	zinc finger protein 423	0.012048	-1.23	-4.02	1.03	-3.16	-3.89	-1.27	0.0166258
1384790_at	NADH dehydrogenase (ubiquinone) 1 alpha subcomplex, 6 (B14)	0.049486	-2.16	1.17	-1.6	1.58	-1.37	-1.35	0.0168957
1387576_at	tripartite motif-containing 17	0.008802	-1.45	3.09	-1.36	3.3	2.28	-1.07	0.0170148
1387247_at	proprotein convertase subtilisin/kexin type 1	0.00682	1.64	-1.62	-1.14	-3.01	-1.84	1.86	0.0175988
1386289_at		0.028154	2.3	-1.05	1.33	-1.82	1.27	1.73	0.0176871
1394110_at		0.00173	-2.31	-1.29	-1.83	-1.02	-2.36	-1.26	0.0179106
1391019_at	SLIT and NTRK-like family, member 1	0.01286	-2.14	-1.05	-1.23	1.65	-1.29	-1.74	0.0179823
1393403_at	angiopoietin-like 3	0.040011	-2.87	2.17	-1.52	4.1	1.43	-1.89	0.0187492
1367942_at	acid phosphatase 5, tartrate resistant	0.001576	1.21	-1.62	-1.18	-2.31	-1.91	1.43	0.0198186
1388459_at	collagen, type XVIII, alpha 1	0.006597	1.08	-1.81	-1.1	-2.16	-2	1.2	0.0204286
1375501_at	LOC361719	0.030548	1.05	3.47	-3.25	1.02	1.07	3.4	0.0218856
1387014_at	mucin 10, submandibular gland salivary mucin	0.033932	-1.96	2.91	-1.06	5.38	2.75	-1.85	0.0226916
1370229_at	N-myc downstream regulated gene 4	0.035635	1.02	-1.65	-1.2	-2.02	-1.98	1.22	0.0232924
1373027_at	myeloid/lymphoid or mixed-lineage leukemia (trithorax homolog, Drosophila); translocated to, 4	0.002214	-1.24	-1.68	-1.31	-1.78	-2.2	1.06	0.0233452
1382787_at	kinesin family member 5A	0.019202	3.74	-1.13	1.8	-2.34	1.6	2.08	0.0233615
1369814_at	chemokine (C-C motif) ligand 20	0.007398	1.23	-2.55	4.25	1.35	1.67	-3.45	0.0235077
1370642_s_at	platelet derived growth factor receptor, beta polypeptide	0.010589	-1.02	-1.82	-1.13	-2.01	-2.06	1.1	0.0235141
1389500_at		0.009637	1.15	-1.51	-1.23	-2.14	-1.86	1.42	0.0235798
1386568_at	interferon regulatory factor 6	0.016465	1.13	-2.34	1.06	-2.49	-2.2	1.06	0.0238719
1387065_at	phospholipase C, delta 4	0.005774	-1.13	2.02	1.11	2.54	2.24	-1.26	0.0238905
1390329_at	microfibrillar-associated protein 3	0.034707	1.1	-2.16	1.85	-1.28	-1.17	-1.69	0.0242543
1397498_at		0.010756	1.18	3.33	1.07	3	3.55	1.11	0.0242812
1389263_at	retinoic acid induced 14	0.000721	1.03	-1.54	-1.27	-2.01	-1.95	1.31	0.0243588
1375740_at	solute carrier family 7 (cationic amino acid transporter, y+ system), member 8	0.0347	-1.64	1.93	1.08	3.42	2.08	-1.78	0.0246431
1376717_at	eukaryotic translation initiation factor 5B, pseudogene 1; eukaryotic translation initiation factor 5B	0.04666	1.68	-1.4	1.17	-2.02	-1.2	1.44	0.0249622
1370430_at	similar to LIM domain only 3	0.001843	-6.58	-1.52	-4.01	1.08	-6.09	-1.64	0.0255435
1395830_at		0.045058	-1.13	4.93	-1.84	3.03	2.69	1.63	0.026219
1379202_at	DNA-damage inducible protein 2	0.009346	2.62	1	2.62	1	2.62	1	0.0281331
1397912_at		0.012598	-2.23	1.19	-2.32	1.14	-1.95	1.04	0.0289572
1384578_at	hypothetical protein LOC684560	0.048597	2.28	-1.29	1.21	-2.44	-1.07	1.89	0.0307299
1394160_at	transmembrane protein 2	0.030894	-1.3	-1.79	-1.26	-1.74	-2.25	-1.03	0.0308551
1383824_at	LIM domain binding 2	0.011415	-1.07	-2.22	-1.06	-2.2	-2.36	-1.01	0.0313058
1382956_at	similar to RIKEN cDNA 4933406L09	0.025888	-1.05	2.43	-1.41	1.82	1.73	1.34	0.0313068
1394888_at		0.049743	-1.11	2.45	-1.04	2.62	2.36	-1.07	0.031731
1381333_at		0.003021	1.07	1.9	1.11	1.96	2.11	-1.03	0.0320043
1378144_at	KN motif and ankyrin repeat domains 4	0.005837	1.09	-2.82	-1.04	-3.2	-2.94	1.13	0.0325304
1382753_at	solute carrier family 25, member 30	0.010277	-2	1.14	-2.27	1	-2	1.13	0.0336736
1394169_at	G protein-coupled receptor 150	0.026003	-1.22	-2.62	1.82	-1.19	-1.44	-2.21	0.03406
1382185_at	C1q and tumor necrosis factor related protein 2	0.045153	-1.04	-2.8	1.72	-1.57	-1.63	-1.79	0.0342346
1390601_at		0.003127	-1.58	-4.8	-1.05	-3.21	-5.06	-1.5	0.0344384
1389157_at	CDC42 effector protein (Rho GTPase binding) 1	0.001337	1.1	-1.33	-1.51	-2.23	-2.02	1.67	0.0346288
1389394_at		0.003887	-1.14	-1.78	-1.7	-2.65	-3.03	1.49	0.0346649
1374861_at	transducin-like enhancer of split 2 (E(sp1) homolog, Drosophila)	0.03394	1.3	-1.52	-1.09	-2.15	-1.65	1.41	0.0347198
1375791_at	similar to KIAA1161 protein	0.018252	3.14	1.18	1.79	-1.49	2.11	1.75	0.0347283
1370634_x_at	chemokine (C-X-C motif) ligand 3	0.000524	-2.98	-1.69	1.19	2.11	-1.42	-3.55	0.035046
1390282_at	cytochrome P450, family 2, subfamily s, polypeptide 1; similar to cytochrome P450, family 2, subfamily s, polypeptide 1	0.036085	1.2	-2.02	1.03	-2.37	-1.97	1.17	0.0351065
1393119_at		0.003232	-1.14	-3.33	-1.22	-3.58	-4.07	1.08	0.0357327
1367570_at	transgelin	0.008116	-1.35	-1.82	-1.65	-2.23	-3	1.22	0.036069
1374247_at	stabilin 1	0.001067	-1.05	1.66	1.32	2.29	2.19	-1.38	0.0361166
1384302_at	solute carrier family 6 (neurotransmitter transporter), member 17	0.023649	-1.23	-2.21	-1.41	-2.54	-3.11	1.15	0.0361284
1398528_at		0.000619	2.69	-1.06	-1.49	-4.22	-1.57	4	0.0363378
1398707_at		0.034385	5.34	1.06	2.25	-2.24	2.38	2.37	0.0367396
1371412_a_at	neuronal regeneration related protein	0.023523	1.02	-1.92	-1.32	-2.57	-2.53	1.34	0.0370428
1369422_at	fibroblast activation protein, alpha	0.014745	-1.14	-2.19	1.2	-1.6	-1.82	-1.37	0.0371614
1391647_at	ENSRNOG00000038911	0.038836	1.52	-1.22	-1.25	-2.32	-1.52	1.9	0.037331
1382703_at		0.040593	-1.28	6.55	-1.63	5.13	4.02	1.28	0.0382388
1391156_at	podocan-like 1	0.007202	-1.06	-2.1	-1.75	-3.46	-3.67	1.65	0.0387691
1393456_at	podoplanin	0.002863	-1.22	1.97	1.17	2.8	2.3	-1.42	0.0389674
1371240_at	tropomyosin 1, alpha	0.011631	-1.3	6.86	-1.2	7.39	5.7	-1.08	0.0390483
1398333_at	endothelial PAS domain protein 1	0.005001	-1.1	-2.96	-1.12	-3.02	-3.33	1.02	0.0407264
1397629_at	RGD1560905	0.036149	-1.02	-2.52	1.93	-1.29	-1.31	-1.96	0.0409762
1390464_at	FERM domain containing 4B	0.004029	-1.27	1.32	1.24	2.08	1.63	-1.58	0.0423496
1382685_at	slit homolog 2 (Drosophila)	0.02024	1.23	-1.88	-1.14	-2.64	-2.15	1.4	0.0425698
1373318_at	slit homolog 3 (Drosophila)	0.036257	-6.04	-1.1	-5.14	1.07	-5.66	-1.17	0.0437401
1388204_at	matrix metallopeptidase 13	0.03806	-1.07	-4.24	-1.5	-5.96	-6.36	1.41	0.0446751
1395250_at	F-box protein 42	0.009311	4.01	-1.19	-1.21	-5.77	-1.44	4.85	0.0452971
1398251_a_at	calcium/calmodulin-dependent protein kinase II beta	0.01771	-8.27	-1.04	-6.39	1.24	-6.64	-1.29	0.0454022
1377840_at	similar to Protein C20orf160	0.039482	1.06	-2.06	1.03	-2.11	-1.99	1.02	0.046477
1385285_at		0.041083	1.74	-3.69	1.63	-3.93	-2.26	1.07	0.0466525
1374870_at	collagen, type XXVII, alpha 1	0.016449	1.47	-1.1	-1.44	-2.33	-1.58	2.13	0.04761
1369484_at	WNT1 inducible signaling pathway protein 2	0.001388	-1.15	-1.69	-1.55	-2.29	-2.63	1.35	0.0476695
1392382_at	transforming growth factor, beta 2	0.014961	-1.44	1.49	-2.66	-1.24	-1.79	1.85	0.0479775
1369113_at	gremlin 1, cysteine knot superfamily, homolog (Xenopus laevis)	0.007134	-1.15	-2.89	-3.22	-8.09	-9.32	2.8	0.048147
1378384_at	integrator complex subunit 6	0.041861	4.64	-2.98	1.21	-11.46	-2.47	3.85	0.0483691
1376544_at	CDC14 cell division cycle 14 homolog A (S. cerevisiae)	0.021698	-1.03	-1.95	-2.47	-4.71	-4.83	2.41	0.0488015
1386120_at	hypothetical protein LOC689147	0.010107	-1.32	-1.81	-1.46	-2	-2.64	1.11	0.050192
1379177_at	matrix metallopeptidase 28 (epilysin)	0.039541	1.84	-1.12	-1.03	-2.12	-1.16	1.89	0.0506779
1384515_at	hairy/enhancer-of-split related with YRPW motif 2	0.001365	-1.14	-1.33	-3.26	-3.8	-4.33	2.86	0.05166
1368473_at	gap junction protein, alpha 5	0.01969	-1.02	-3.54	-1.06	-3.69	-3.74	1.04	0.053043
1387938_at	brain and acute leukemia, cytoplasmic	0.028994	1.1	2.05	-1.3	1.43	1.58	1.43	0.0531091
1379777_at	polymerase (RNA) I polypeptide A	0.040591	-1.28	5.96	1.02	7.74	6.07	-1.3	0.0532801
1377877_at	ninein-like	0.001721	1.23	-1.27	-1.29	-2.02	-1.64	1.59	0.0533532
1378833_at	Ras association (RalGDS/AF-6) domain family (N-terminal) member 7	0.003974	-1.19	1.95	1.07	2.49	2.09	-1.27	0.0540111
1389030_a_at	v-src sarcoma (Schmidt-Ruppin A-2) viral oncogene homolog (avian)	0.042494	1.45	-1.77	1.07	-2.4	-1.65	1.35	0.0541904
1398195_at		0.014363	-2.56	-1.01	-1.19	2.13	-1.2	-2.15	0.0545804
1375665_at	forkhead box N3	0.03788	2.02	1.01	1.24	-1.61	1.25	1.63	0.0549481
1390221_at	PR domain containing 1, with ZNF domain	0.005795	1.25	-2.31	1.09	-2.63	-2.11	1.14	0.0554832
1394846_at	similar to killer activatory receptor-like protein p91D	0.000764	-1.11	2.17	1.43	3.45	3.11	-1.59	0.0555828
1385674_at		0.015661	-2.66	-1.42	1	1.88	-1.42	-2.66	0.0558325
1377567_at	similar to novel protein	0.036424	-2.19	-1.06	-2.11	-1.02	-2.23	-1.04	0.0563381
1372565_at	HtrA serine peptidase 3	0.023245	1.45	-1.74	-1.31	-3.28	-2.27	1.89	0.0571105
1369379_at	Eph receptor A3	0.018598	-1.01	-1.59	-1.26	-1.99	-2.01	1.25	0.057399
1370633_at	chemokine (C-X-C motif) ligand 3	0.000954	-3.34	-2.07	1.3	2.1	-1.59	-4.34	0.057961
1379088_x_at	mannosyl (alpha-1,3-)-glycoprotein beta-1,2-N-acetylglucosaminyltransferase	0.016662	-1.08	1.8	1.09	2.11	1.95	-1.18	0.0615747
1389404_at	forkhead box S1	0.009928	1.21	-1.47	-1.3	-2.31	-1.9	1.57	0.0623395
1393806_at	MANSC domain containing 1	0.041562	1.06	-1.64	-1.2	-2.08	-1.96	1.27	0.0634473
1373152_at	protease, serine, 23	0.007462	-1.13	-1.71	-1.82	-2.74	-3.1	1.6	0.0642056
1396006_at		0.010168	-1.88	-4.8	1.63	-1.57	-2.95	-3.06	0.0644491
1377308_a_at		0.015608	1.35	-1.49	-1.33	-2.67	-1.98	1.79	0.0646785
1384150_at	midline 1	0.007499	-1.11	-2	-1.13	-2.03	-2.26	1.01	0.0649825
1387088_at	galanin prepropeptide	0.016042	-1.13	-1.56	-1.48	-2.04	-2.31	1.31	0.0653822
1379497_at		0.041701	-3.1	-1.08	-1.36	2.11	-1.47	-2.28	0.0658163
1381862_at		0.028239	2.08	-1.45	-1.05	-3.17	-1.52	2.18	0.0658339
1395859_at	lymphatic vessel endothelial hyaluronan receptor 1	0.025178	-1.19	2.16	1.11	2.86	2.41	-1.32	0.0660836
1387612_at	homeo box A1	0.037402	1.39	-4.92	1.39	-4.92	-3.55	1	0.0671094
1374282_at	MAS1 oncogene	0.016335	-1.04	-2.29	1.68	-1.31	-1.36	-1.75	0.0675249
1398016_at	stearoyl-CoA desaturase (delta-9-desaturase)	0.003685	-1.04	1.88	1.16	2.27	2.17	-1.21	0.0698511
1391856_at	sema domain, immunoglobulin domain (Ig), short basic domain, secreted, (semaphorin) 3G	0.022687	-1.29	-2.96	-1.21	-2.77	-3.57	-1.07	0.0700462
1398245_at	synuclein, gamma (breast cancer-specific protein 1)	0.008569	1.05	-3.05	-1.03	-3.32	-3.14	1.09	0.0700826
1397284_at	zinc finger protein 444	0.037457	1.13	4.11	-1.29	2.81	3.18	1.46	0.071771
1370760_a_at	glutamate decarboxylase 1	0.005874	1.85	2.75	-1.03	1.45	2.67	1.9	0.0719429
1379609_at	fragile X mental retardation, autosomal homolog 1	0.033702	-1.62	1.26	-2.09	-1.02	-1.66	1.28	0.0727425
1378598_at	phosphodiesterase 1C	0.030263	4.74	-1.52	1.05	-6.87	-1.45	4.52	0.0734347
1389532_at	nebulette	0.028917	-1.13	-2.08	-1.65	-3.02	-3.43	1.46	0.0738509
1388109_at	G protein-coupled receptor 116	0.014629	-1.27	-1.7	-1.4	-1.86	-2.37	1.1	0.0750508
1392555_at	ets variant 1	0.02701	-1.11	4.77	-1.27	4.17	3.75	1.14	0.0759453
1389854_at	nuclear receptor subfamily 1, group H, member 2	0.011936	-3.25	2.73	-1.01	8.76	2.69	-3.21	0.0763388
1389332_at		0.01212	-1.02	-3.09	-1.02	-3.07	-3.15	-1	0.0766685
1385421_at	similar to RIKEN cDNA 1700029I15	0.041404	-1.02	3.71	-1.08	3.51	3.44	1.06	0.0771261
1396506_at		0.049061	-7.25	2.74	-4.15	4.78	-1.52	-1.75	0.0785714
1380052_at	kazrin	0.025888	-2.06	-3.38	3.9	2.37	1.15	-8.02	0.0788103
1397395_at	glutathione S-transferase, C-terminal domain containing	0.021894	1.1	3.2	-1.16	2.51	2.75	1.27	0.0797477
1380055_at	interleukin 34	0.014131	-1.05	-1.74	-1.31	-2.17	-2.29	1.25	0.0799628
1373777_at		0.001193	-1.33	-1.4	-1.79	-1.89	-2.52	1.35	0.0807159
1374535_at	actin filament associated protein 1-like 2	0.008988	-1.22	-2.08	-1.37	-2.33	-2.85	1.12	0.0812918
1375602_at	Ras and Rab interactor 2	0.009899	-1.28	1.75	-1.04	2.17	1.69	-1.24	0.0813629
1373245_at	collagen, type IV, alpha 1	0.01706	1.05	-1.68	-1.26	-2.22	-2.11	1.32	0.0815207
1373847_at	transmembrane 4 L six family member 1	0.003497	-1.08	-1.54	-1.35	-1.91	-2.08	1.24	0.0826236
1396388_at	potassium channel tetramerisation domain containing 4	0.017454	-1.24	2.05	1.12	2.84	2.29	-1.38	0.0867824
1393067_at	TEK tyrosine kinase, endothelial	0.018863	-1.18	-2.66	1.03	-2.19	-2.58	-1.22	0.0886992
1373386_at	gap junction protein, beta 2	0.047626	-1.34	1.7	1.22	2.81	2.09	-1.65	0.0893358
1379365_at	chemokine (C-X-C motif) ligand 11	0.045612	-1.32	-2.53	-1.12	-2.15	-2.83	-1.18	0.0897241
1369861_at	gamma-aminobutyric acid (GABA) A receptor, alpha 6	0.022474	-1.36	2.54	-1.15	3	2.2	-1.18	0.089867
1379985_at		0.006042	1.47	-1.78	-1.28	-3.36	-2.29	1.89	0.090591
1367658_at	SH3 and multiple ankyrin repeat domains 3	0.021128	-1.06	-1.77	-1.26	-2.08	-2.22	1.18	0.0907056
1376362_at	chromobox homolog 6; neuronal pentraxin receptor	0.007494	-1.09	-1.44	-1.4	-1.84	-2.01	1.28	0.0920696
1390523_at		0.003062	-1.41	-1.68	-1.23	-1.46	-2.07	-1.15	0.0947553
1398655_at	myogenic differentiation 1	0.008586	-1.18	2.07	1.61	3.92	3.33	-1.9	0.0966252
1377789_at		0.027437	1.04	-2.21	1.19	-1.93	-1.86	-1.15	0.0967549
1392566_at	v-maf musculoaponeurotic fibrosarcoma oncogene homolog (avian)	0.009101	-1.05	1.57	1.31	2.18	2.07	-1.38	0.096852
1375966_at	multimerin 2	0.018912	-1.37	-2.53	-1.19	-2.2	-3.01	-1.15	0.0972915
1385637_at	sushi, von Willebrand factor type A, EGF and pentraxin domain containing 1	0.029858	1.17	-1.62	2.31	1.22	1.43	-1.97	0.100209
1368294_at	deoxyribonuclease 1-like 3	0.005587	1.18	-2.26	-3.49	-9.3	-7.88	4.12	0.100981
1398597_at		0.025352	-1.07	-2.51	1.05	-2.24	-2.38	-1.12	0.101309
1373368_at	procollagen C-endopeptidase enhancer 2	0.026401	-1.19	1.25	-2.01	-1.35	-1.61	1.69	0.101888
1396993_at		0.040028	-1.94	-1.03	-2.34	-1.24	-2.4	1.21	0.104235
1391505_x_at		0.038471	-2.67	-1.24	-1.2	1.8	-1.48	-2.23	0.104294
1378216_at		0.004778	1.72	3.36	1.1	2.14	3.68	1.57	0.106532
1368200_at	chemokine (C-X3-C motif) ligand 1	0.006559	-1.41	-2.7	-1.23	-2.36	-3.33	-1.14	0.106794
1384836_at	calmodulin-like 3	0.003432	1.28	-3.1	-2.92	-11.58	-9.04	3.74	0.108255
1393401_at	membrane-associated ring finger (C3HC4) 2	0.028854	1.59	1.03	-1.35	-2.09	-1.31	2.15	0.108848
1375026_at	calmodulin-like 4	0.010061	-1.07	-1.79	-1.13	-1.89	-2.02	1.05	0.108944
1374722_at	C1q and tumor necrosis factor related protein 1	0.023195	1.12	-1.67	-1.27	-2.39	-2.13	1.43	0.109413
1377340_at	tissue factor pathway inhibitor 2	0.002326	-1.22	-1.36	-2.24	-2.49	-3.04	1.83	0.109855
1395948_at		0.012934	-1.39	-1.52	-1.4	-1.54	-2.13	1.01	0.11115
1386913_at	podoplanin	0.004918	-1.09	1.98	1.03	2.24	2.05	-1.13	0.111187
1380538_at	hypothetical protein LOC683029	0.008494	4.47	1.48	-1.07	-3.23	1.38	4.77	0.111678
1381946_at	RGD1565698	0.005829	-2.55	-1.68	-1.26	1.21	-2.11	-2.03	0.112665
1392990_at	SRY (sex determining region Y)-box 17	0.030406	-1.21	-3.39	1.29	-2.17	-2.64	-1.56	0.113213
1379003_at	antizyme inhibitor 1	0.035514	-1.82	1.24	-2.16	1.04	-1.74	1.19	0.113277
1382890_at		0.040296	1.88	1.21	-1.09	-1.7	1.11	2.06	0.113349
1392401_s_at	neuroguidin, EIF4E binding protein	0.042351	4.06	-1.11	1.5	-3	1.36	2.7	0.117622
1390776_at	iroquois homeobox 3	0.009758	-1.07	-2.3	-1.54	-3.31	-3.54	1.44	0.118115
1397684_at	dickkopf homolog 2 (Xenopus laevis)	0.035959	3.51	-1.78	-1.24	-7.74	-2.21	4.34	0.119545
1375223_at	phosphatase and actin regulator 1	0.024017	-1.25	-2.29	1.44	-1.27	-1.59	-1.81	0.119719
1369471_at	formin binding protein 1	0.018689	-1.09	1.97	1.06	2.28	2.09	-1.16	0.120492
1375164_at	ATPase, Ca++ transporting, cardiac muscle, slow twitch 2	0.00076	-1.24	-3.55	4.74	1.65	1.34	-5.87	0.124411
1368081_at	ATP-binding cassette, sub-family A (ABC1), member 2	0.017474	1.01	1.52	1.36	2.03	2.06	-1.34	0.124942
1392583_at	perilipin	0.004008	1.15	-2.24	-2.04	-5.25	-4.56	2.34	0.125731
1368270_at	apolipoprotein B mRNA editing enzyme, catalytic polypeptide 1	0.040274	-1.2	1.31	1.5	2.36	1.96	-1.8	0.126537
1384626_at		0.040937	1.3	-1.73	-1.13	-2.55	-1.96	1.48	0.127759
1377246_at	similar to keratin 6L	0.018024	1.23	-2.52	-1.66	-5.16	-4.19	2.04	0.128258
1393559_at	stanniocalcin 1	0.019507	1.24	-1.39	-1.63	-2.8	-2.26	2.02	0.130367
1391493_at		0.037958	-1.02	-3.05	3.31	1.11	1.08	-3.37	0.131226
1385722_at	single-minded homolog 2 (Drosophila)	0.036046	-1.55	1.41	1.34	2.93	1.89	-2.08	0.131798
1373333_at	similar to Microsomal signal peptidase 23 kDa subunit (SPase 22 kDa subunit) (SPC22/23)	0.012098	-1.03	-1.82	-1.41	-2.49	-2.56	1.37	0.132526
1383506_at	B-cell CLL/lymphoma 11A (zinc finger protein)	0.039978	-1.34	-1	-2.31	-1.73	-2.31	1.72	0.133062
1392302_at	similar to polyamine oxidase isoform 2; spermine oxidase	0.020276	-8.73	-1.01	-11.18	-1.3	-11.33	1.28	0.138885
1382192_at	lymphatic vessel endothelial hyaluronan receptor 1	0.015025	1.22	2.22	1.53	2.76	3.38	-1.25	0.140471
1382836_at	hydroxysteroid dehydrogenase like 2	0.02636	-1.25	1.78	1.41	3.13	2.5	-1.76	0.140535
1378217_at	zinc finger homeobox 2	0.009812	-2.39	-1.35	-1.93	-1.08	-2.59	-1.24	0.143503
1387595_at	gastric intrinsic factor	0.005819	2.07	1.19	-1.01	-1.75	1.18	2.08	0.144502
1382732_at	lymphatic vessel endothelial hyaluronan receptor 1	0.033467	1.19	2.26	1.61	3.07	3.64	-1.36	0.145685
1378739_at	cell death-inducing DFFA-like effector c	0.01565	2.48	-1.26	-1.87	-5.87	-2.37	4.65	0.151293
1371400_at	thyroid hormone responsive	0.011154	2.18	-1.77	-2.79	-10.75	-4.93	6.08	0.15222
1376617_at		0.04464	-1.14	-2.29	1.05	-1.92	-2.19	-1.19	0.152679
1368227_at	similar to solute carrier family 28, member 2; solute carrier family 28 (sodium-coupled nucleoside transporter), member 2	0.034435	-1.18	1.65	1.13	2.18	1.86	-1.33	0.156696
1367755_at	cysteine dioxygenase, type I	0.011267	-1.43	-2.68	-1.42	-2.65	-3.79	-1.01	0.158072
1377319_at	spermatogenesis associated 5	0.017511	1.17	1.47	-1.75	-1.39	-1.19	2.05	0.158928
1390971_at		0.046101	2.18	-1.07	4.93	2.12	4.62	-2.27	0.159266
1393771_at	secretoglobin, family 3A, member 1	0.046236	-1.61	3.33	-1.48	3.63	2.26	-1.09	0.160803
1384713_at	similar to testicular serine protease 2; testicular serine protease 2; testicular serine protease 1	0.011318	1	-1.22	-3.49	-4.26	-4.26	3.49	0.161897
1391669_at	protein tyrosine phosphatase, receptor type, B	0.017574	-1.22	-1.86	-1.34	-2.05	-2.49	1.1	0.161913
1380133_at	odd-skipped related 2 (Drosophila)	0.007929	1.13	2.23	1.06	2.08	2.36	1.07	0.163379
1383247_a_at	MYB binding protein (P160) 1a	0.020261	-1.31	-1.61	-1.48	-1.81	-2.38	1.13	0.164426
1398500_at	G protein-coupled receptor 116	0.007864	-1.61	-2.06	-1.57	-2.01	-3.23	-1.02	0.166906
1388972_at	reticulon 4 receptor	0.001531	-4.29	-1.14	-6.24	-1.65	-7.09	1.45	0.166918
1379213_at		0.040805	-1.56	-1.72	1.31	1.19	-1.31	-2.04	0.168231
1373403_at	similar to Protein C8orf4 (Thyroid cancer protein 1) (TC-1)	0.004167	-1.11	-1.36	-1.67	-2.05	-2.27	1.51	0.168801
1381147_at		0.008216	-2.53	1.26	-5.51	-1.72	-4.36	2.17	0.169159
1379300_at	carbohydrate sulfotransferase 2	0.04094	1.15	-2.24	1.1	-2.35	-2.04	1.05	0.169187
1376082_at	ecotropic viral integration site 1	0.032346	-1.1	-1.8	-1.16	-1.9	-2.09	1.06	0.171142
1390161_at	cysteine/tyrosine-rich 1	0.040461	1	-2.78	1.17	-2.39	-2.38	-1.16	0.174458
1379894_at	similar to 3632451O06Rik protein	0.02442	-1.41	1.41	1.24	2.45	1.74	-1.75	0.174721
1387852_at	thyroid hormone responsive	0.003962	-1.06	-1.61	-1.87	-2.82	-3	1.76	0.175779
1380318_at	RGD1560976	0.048573	1.32	-1.19	-1.66	-2.62	-1.98	2.19	0.176217
1373178_at		0.014355	-1.38	-2.17	-1.02	-1.61	-2.21	-1.35	0.178329
1376405_at	similar to KIAA0368	0.044902	-1.14	1.9	-2.79	-1.28	-1.46	2.44	0.178937
1379056_at	dysbindin (dystrobrevin binding protein 1) domain containing 1	0.027068	-1.08	2.95	1.1	3.48	3.24	-1.18	0.181915
1370479_x_at	alpha 2U globulin; similar to alpha-2u-globulin (L type); similar to alpha-2u globulin PGCL2; major urinary protein 5; alpha-2u globulin PGCL2; alpha-2u globulin PGCL3; major urinary protein 4; similar to alpha2u globulin; alpha-2u globulin PGCL4; alpha-2u globulin PGCL5; alpha-2u globulin PGCL1; similar to alpha-2u globulin PGCL4 isoform 1; similar to major urinary protein 5; alpha-2u-globulin (…	0.010646	-1.34	-4.2	3.41	1.09	-1.23	-4.56	0.182273
1368702_at	PRKC, apoptosis, WT1, regulator	0.023844	-1.31	-1.96	-1.5	-2.26	-2.95	1.15	0.182963
1393613_at	zinc finger protein 462	0.040186	1.05	-1.62	-1.27	-2.15	-2.05	1.33	0.18345
1391039_at		0.012602	1.04	-2.85	-1.18	-3.51	-3.37	1.23	0.183879
1391936_a_at		0.022236	-1.05	-1.67	-1.87	-2.98	-3.14	1.78	0.18396
1389353_at	sema domain, transmembrane domain (TM), and cytoplasmic domain, (semaphorin) 6D	0.024987	-1.1	-2.03	-1.07	-1.98	-2.18	-1.03	0.185656
1388032_a_at	chemokine (C-X-C motif) ligand 3	0.000772	-2.63	-1.75	1.14	1.71	-1.54	-3	0.185809
1394445_at	similar to HLA-B associated transcript-2 isoform a	0.034744	1.08	1.63	1.32	1.98	2.14	-1.21	0.186386
1387817_at	neuron specific gene family member 1	0.0252	1.06	-2.18	-1.46	-3.38	-3.18	1.55	0.187982
1382571_at		0.045658	1.11	-1.64	-1.22	-2.24	-2.01	1.36	0.188296
1381449_s_at	transforming growth factor alpha	0.001848	-1.42	-1.68	-1.65	-1.95	-2.77	1.16	0.188708
1368536_at	ectonucleotide pyrophosphatase/phosphodiesterase 2	0.010783	-1.05	-3.08	-1.24	-3.66	-3.83	1.19	0.19195
1368422_at	mesenchyme homeobox 2	0.028313	-1.1	1.61	1.7	3	2.73	-1.86	0.192072
1389720_at	similar to RIKEN cDNA 1700020L24	0.025229	1.06	-1.57	-1.47	-2.45	-2.32	1.56	0.192249
1398538_at	abhydrolase domain containing 8	0.033592	2.05	1.13	-1.05	-1.9	1.08	2.16	0.19325
1389795_at		0.035392	1.16	2.07	1.06	1.89	2.19	1.09	0.194157
1378911_at		0.021371	-1.42	-2.73	2.08	1.09	-1.31	-2.97	0.197641
1397542_at		0.033296	1	-2.11	-1.18	-2.48	-2.48	1.18	0.197903
1397796_at	cleavage stimulation factor, 3' pre-RNA, subunit 3	0.022952	-1.38	1.38	1.33	2.54	1.84	-1.84	0.20077
1391588_at		0.039909	-1.16	-1.98	-1.08	-1.83	-2.14	-1.08	0.200911
1386529_at		0.028324	1.04	1.16	-1.99	-1.78	-1.72	2.06	0.201029
1373177_x_at	hypothetical LOC312014; similar to RIKEN cDNA 5031410I06; hypothetical gene supported by BC059164; BC082068; RGD1562660; hypothetical protein LOC689094; hypothetical protein LOC689058; RGD1562877; hypothetical protein LOC688964; hypothetical protein LOC690782; hypothetical protein LOC689666; hypothetical protein LOC689664; hypothetical protein LOC683992; hypothetical protein LOC685609; similar to…	0.019014	-1.29	1.22	1.4	2.19	1.7	-1.8	0.203066
1379875_at	centaurin, gamma 2	0.006692	2.02	1.76	1.51	1.32	2.67	1.33	0.204256
1369263_at	wingless-type MMTV integration site family, member 5A	0.036804	-1.15	1.01	-2.62	-2.24	-2.59	2.27	0.204464
1372655_at		0.04308	-1.28	1.15	1.45	2.13	1.67	-1.85	0.207582
1392736_at		0.026811	-2.65	-1.4	-1.09	1.74	-1.53	-2.43	0.207899
1379446_at		0.04826	-1.86	1.22	-2.87	-1.26	-2.34	1.54	0.210981
1395041_at	microsomal triglyceride transfer protein	0.041523	-1.83	-2.14	-3.65	-4.26	-7.8	1.99	0.213723
1386501_at		0.002997	1.18	1.63	1.3	1.78	2.11	-1.1	0.217275
1375377_at	similar to immunoglobulin superfamily, member 3; immunoglobulin superfamily, member 3	0.002947	1.17	-1.42	-1.7	-2.81	-2.4	1.98	0.218776
1390702_at		0.044672	-1.99	-1.15	-1.79	-1.04	-2.07	-1.11	0.219488
1369266_at	interleukin 13 receptor, alpha 2	0.01924	1.18	-3.5	1.07	-3.88	-3.29	1.11	0.220168
1378627_at	MAP/microtubule affinity-regulating kinase 2	0.049131	5.86	1.53	1.15	-3.34	1.76	5.11	0.220675
1367631_at	connective tissue growth factor	0.008737	-1.09	-1.6	-1.73	-2.53	-2.77	1.58	0.221215
1381997_at	adiponectin, C1Q and collagen domain containing	0.025626	4.26	-2.43	-3.44	-35.48	-8.34	14.62	0.228241
1398380_at	similar to ribosomal protein L27a; von Willebrand factor A domain containing 1	0.038355	-1.17	-1.38	-1.59	-1.87	-2.2	1.35	0.228582
1389836_a_at	TIMP metallopeptidase inhibitor 3	0.002883	-1.3	-1.81	-2.03	-2.83	-3.68	1.56	0.231117
1385152_at	eukaryotic translation initiation factor 4 gamma, 1; similar to eukaryotic translation initiation factor 4, gamma 1 isoform a; similar to Eif4g1 protein	0.028184	2.23	2.38	-1.17	-1.1	2.02	2.62	0.232636
1369097_s_at	guanylate cyclase 1, soluble, beta 3	0.026069	-1.33	-1.65	-1.68	-2.09	-2.76	1.27	0.234329
1369046_at	synaptotagmin VI	0.002751	1.09	2.09	-1.13	1.71	1.86	1.22	0.235819
1393408_at	neurogenic differentiation 6	0.007995	1.81	1.62	1.68	1.51	2.72	1.07	0.236246
1379075_at	membrane bound O-acyltransferase domain containing 2	0.017941	-1.14	-1.12	-1.98	-1.95	-2.22	1.74	0.237307
1393670_at	protein tyrosine phosphatase, non-receptor type 14	0.019253	-2.2	1.05	-2.74	-1.18	-2.6	1.24	0.238462
1378131_at	similar to solute carrier family 9 (sodium/hydrogen exchanger), isoform 9	0.033805	1.09	1.58	1.56	2.27	2.47	-1.44	0.239994
1395536_at		0.006287	1.07	1.66	1.32	2.05	2.18	-1.24	0.241041
1382031_at		0.032217	1.62	-1.19	-1.4	-2.7	-1.67	2.27	0.243004
1368059_at	crystallin, mu	0.006616	-1.55	-1.81	-1.61	-1.87	-2.91	1.04	0.243007
1380455_at		0.009573	-1.17	-2.73	-1.37	-3.21	-3.74	1.18	0.245433
1372889_at	solute carrier organic anion transporter family, member 2a1	0.047564	1.26	-4.33	1.17	-4.65	-3.7	1.08	0.245948
1394911_at	zinc finger CCCH-type, antiviral 1-like	0.026344	-1.09	1.85	1.25	2.51	2.31	-1.36	0.246634
1381971_at	SRY (sex determining region Y)-box 18	0.031716	-1.4	-1.84	-1.15	-1.5	-2.11	-1.22	0.250194
1370363_at	carboxylesterase 3; carboxylesterase-like	0.003865	-1.01	-2.34	-3.2	-7.41	-7.5	3.17	0.25214
1386903_at	S100 calcium binding protein B	0.013462	1.19	-1.5	-1.38	-2.47	-2.08	1.64	0.264101
1388018_at	selectin, endothelial cell	0.015279	-1.65	-3.04	-1.56	-2.88	-4.76	-1.06	0.267024
1389780_at	tissue factor pathway inhibitor (lipoprotein-associated coagulation inhibitor)	0.023836	-1.28	-1.99	-1.17	-1.82	-2.33	-1.09	0.267822
1370832_at	chemokine (C-C motif) ligand 4	0.037178	1.01	-1.14	2.44	2.11	2.14	-2.41	0.269263
1372016_at	growth arrest and DNA-damage-inducible, beta	0.028223	-1.12	1.45	1.35	2.2	1.96	-1.52	0.270787
1368512_a_at	glutamyl aminopeptidase	0.011488	-1.14	-1.57	-1.65	-2.27	-2.59	1.45	0.271766
1374933_at	melanoma cell adhesion molecule	0.039549	-1.22	-1.24	-1.72	-1.74	-2.12	1.41	0.274202
1387018_at	Arg/Abl-interacting protein ArgBP2	0.039017	-1.41	-1.77	-1.41	-1.77	-2.49	-1	0.274357
1373781_a_at	suprabasin	0.024085	-1.09	1.27	1.5	2.08	1.91	-1.64	0.27693
1368105_at	tetraspanin 2	0.032513	-1.76	-1.13	-1.92	-1.23	-2.17	1.09	0.278728
1385383_at	coiled-coil domain containing 113	0.002322	-2.71	-3.71	1	-1.37	-3.71	-2.71	0.278758
1376858_at	similar to protein 7 transactivated by hepatitis B virus X antigen	0.010532	-1.33	-1.73	-1.32	-1.71	-2.28	-1.01	0.279236
1384275_at		0.034375	1.15	1.57	1.32	1.8	2.08	-1.15	0.280881
1393484_at		0.036586	3.41	1.89	1.26	-1.43	2.39	2.7	0.282198
1388583_at	chemokine (C-X-C motif) ligand 12 (stromal cell-derived factor 1)	0.004097	-1.35	-2.06	-1.54	-2.36	-3.17	1.14	0.28418
1384500_at	sushi, nidogen and EGF-like domains 1	0.017169	-2.44	-1.16	-2.57	-1.22	-2.98	1.05	0.284898
1385590_at	niacin receptor 1	0.01	-3.08	-2.12	1.06	1.54	-2	-3.26	0.28924
1367785_at	calponin 1, basic, smooth muscle	0.013387	-1.07	-1.48	-1.69	-2.34	-2.5	1.58	0.290302
1387503_at	carboxypeptidase N, polypeptide 1	0.04974	-1.36	1.53	-2.27	-1.09	-1.48	1.67	0.292948
1379252_at	cell adhesion molecule 1	0.00128	-1.38	-1.5	-1.84	-1.99	-2.75	1.33	0.293674
1379760_at	tumor necrosis factor, alpha-induced protein 8-like 2	0.010553	1.11	1.3	1.65	1.93	2.15	-1.49	0.29436
1393579_at	kohjirin	0.01029	1	-1.89	-2.82	-5.34	-5.34	2.82	0.294561
1393883_at		0.010591	-1.06	-1.38	-1.66	-2.16	-2.29	1.57	0.294913
1385160_at	stabilin 2	0.029618	1.22	-3.32	-1.16	-4.67	-3.84	1.41	0.296578
1386180_at	transmembrane protein 179B	0.015648	-1.44	1.05	1.46	2.2	1.53	-2.1	0.301838
1392848_at	tribbles homolog 1 (Drosophila)	0.039759	2.67	1.29	1.01	-2.04	1.31	2.64	0.303513
1387279_at	F11 receptor	0.013127	-1.32	-1.8	-1.23	-1.67	-2.21	-1.07	0.307512
1397247_at	CUB domain containing protein 1	0.011258	1.02	3.34	2.18	7.16	7.29	-2.14	0.309643
1382317_at	epidermal growth factor receptor pathway substrate 8	0.019232	1.19	1.41	1.69	2.01	2.39	-1.43	0.311601
1398354_at	catenin (cadherin associated protein), alpha-like 1	0.039645	-1.19	-2.36	1.09	-1.82	-2.16	-1.29	0.312232
1375855_at	ependymin related protein 1 (zebrafish)	0.008863	-1.28	-1.41	-1.65	-1.81	-2.32	1.29	0.315305
1396769_at		0.002733	-4.4	-1.87	-2.78	-1.18	-5.21	-1.58	0.319027
1370150_a_at	thyroid hormone responsive	0.018711	-1.08	-1.16	-2.95	-3.14	-3.41	2.72	0.31932
1371081_at	Rap guanine nucleotide exchange factor (GEF) 4	0.011434	-2.32	-1.12	-2.85	-1.37	-3.18	1.23	0.320576
1391448_at	cysteine rich transmembrane BMP regulator 1 (chordin like)	0.011274	-1.34	-1.6	-1.35	-1.61	-2.16	1.01	0.326028
1398063_x_at	cystatin A (stefin A)	0.021696	-1.24	-2.18	-2.87	-5.06	-6.26	2.32	0.326128
1397295_at		0.012144	1.75	-1.01	-1.19	-2.1	-1.2	2.08	0.330109
1388395_at	G0/G1switch 2	0.000611	-1.99	-2.4	1.18	-1.03	-2.04	-2.34	0.330495
1368474_at	vascular cell adhesion molecule 1	0.028537	-1.08	-1.89	-1.1	-1.94	-2.09	1.03	0.331745
1385784_at	chloride channel calcium activated 4-like	0.018156	1	-2.21	-1.81	-4	-4	1.81	0.337877
1390405_at	family with sequence similarity 148, member B	0.047103	-1.32	-1.73	1.62	1.24	-1.06	-2.14	0.345126
1391368_at	eukaryotic translation initiation factor 4 gamma, 3	0.003501	1	1.74	-2.26	-1.3	-1.3	2.26	0.35394
1394824_at	integrin, alpha 11	0.01601	1.15	-1.56	-1.63	-2.94	-2.55	1.88	0.354275
1386250_at	sorting nexin 12	0.022451	-2.04	1.28	2.71	7.06	3.47	-5.52	0.355746
1381247_at	WW domain containing transcription regulator 1	0.012952	-1.63	1.08	-2.35	-1.33	-2.18	1.44	0.355812
1375497_at	similar to hypothetical protein FLJ12661	0.046015	-1.46	-1.45	-1.76	-1.75	-2.56	1.2	0.359219
1368760_at	chemokine (C-X-C motif) ligand 2	0.017152	-2.42	-1.87	1.11	1.45	-1.67	-2.7	0.359569
1382548_at	Sp2 transcription factor	0.008004	1.33	2.09	1.1	1.73	2.3	1.21	0.361311
1386191_a_at	lipoma HMGIC fusion partner-like 2	0.048037	1.02	1.35	1.51	1.98	2.03	-1.47	0.362942
1392832_at	angiopoietin-like 1	0.008078	-1.07	-1.4	3.54	2.71	2.53	-3.79	0.364875
1392965_a_at	SPARC related modular calcium binding 2	0.01602	1.01	-1.24	-2.03	-2.55	-2.53	2.04	0.368684
1397457_at		0.005304	-1.71	-1.47	-1.46	-1.25	-2.15	-1.18	0.370526
1385357_at		0.034992	-1.13	-2.68	4.41	1.86	1.65	-4.99	0.373749
1376105_at	collagen, type XIV, alpha 1	0.027551	1.04	-1.15	2.67	2.25	2.33	-2.58	0.384383
1368742_at	complement component 5a receptor 1	0.024842	1.24	1.47	1.38	1.64	2.03	-1.11	0.389656
1368366_at	camello-like 1	0.028011	1.66	1.82	-1.33	-1.21	1.37	2.21	0.393793
1376657_at	cell adhesion molecule 1	0.020054	-1.54	-1.1	-2.04	-1.46	-2.25	1.32	0.395155
1368887_at	similar to GTL2, imprinted maternally expressed untranslated	0.009125	1.94	2.05	2.07	2.19	4.23	-1.07	0.397649
1390041_at	SRY (sex determining region Y)-box 17	0.030413	2.06	1.2	1.04	-1.65	1.25	1.98	0.398455
1394571_at	hypothetical protein LOC685444; hypothetical LOC300074	0.013415	-1.67	-3.54	3.01	1.42	-1.18	-5.02	0.401308
1397987_at	cytochrome c, somatic; similar to Cytochrome c, somatic	0.010144	-1.8	-1.14	-1.87	-1.18	-2.13	1.04	0.401568
1370394_at	gamma-2a immunoglobulin heavy chain	0.00127	-1.53	1.55	-41.14	-17.32	-26.51	26.89	0.411706
1383058_at		0.036868	-1.16	1.32	1.78	2.74	2.35	-2.07	0.413184
1384981_at	Cd6 molecule	0.036652	-1.49	-1.33	-1.56	-1.39	-2.07	1.04	0.4133
1395986_at	slit homolog 2 (Drosophila)	0.038415	-1.54	-1.57	-1.74	-1.77	-2.73	1.13	0.421477
1377821_at	v-erb-b2 erythroblastic leukemia viral oncogene homolog 3 (avian)	0.005771	-1.12	1.27	1.5	2.13	1.9	-1.67	0.421987
1373544_at	chemokine (C-X-C motif) ligand 9	0.004468	-1.64	-1.72	-1.43	-1.5	-2.46	-1.15	0.428205
1389234_at	Von Willebrand factor homolog	0.047756	1.45	-2.15	-1.09	-3.4	-2.35	1.58	0.431247
1388103_at	transmembrane protein 37	0.012699	1.22	1.52	1.5	1.86	2.27	-1.23	0.43935
AFFX-ThrX-M_at		0.019581	1.42	2.59	1.12	2.05	2.92	1.27	0.439366
1382788_at	major histocompatibility complex, class II, DM beta	0.033799	3.18	2.28	1.52	1.09	3.45	2.1	0.448397
1387868_at	lipopolysaccharide binding protein	0.023451	-1.06	-1.38	-1.91	-2.5	-2.64	1.81	0.454942
1381100_at	Rho guanine nucleotide exchange factor (GEF) 12	0.049172	1.01	-1.81	-1.12	-2.06	-2.04	1.14	0.459916
1399065_at	RNA binding protein with multiple splicing 2	0.006168	1.15	-1.33	-1.73	-2.66	-2.3	2	0.462634
1379294_at		0.043972	-1.25	-1.46	-1.49	-1.74	-2.18	1.19	0.462663
1392215_at	Eph receptor B1	0.040312	-1.75	-1.48	-2.13	-1.8	-3.15	1.22	0.463413
1377678_at		0.005864	-1.15	-1.74	-1.47	-2.23	-2.57	1.28	0.465023
1393374_at		0.029399	-1.39	-1.54	-1.55	-1.72	-2.39	1.12	0.465379
1387259_at	cadherin 2	0.010964	-1.81	-1.66	-1.48	-1.36	-2.45	-1.23	0.469769
1391074_at	cellular retinoic acid binding protein 1	0.001113	1.07	1.39	1.7	2.22	2.37	-1.59	0.472382
1383486_at		0.00352	-1.25	1.02	-4.7	-3.68	-4.59	3.77	0.487632
1393570_at		0.031165	-1.35	-1.16	-1.76	-1.51	-2.04	1.3	0.489924
1379066_at	solute carrier family 5 (inositol transporters), member 3	0.000867	-1.2	-1.07	-7.69	-6.84	-8.19	6.42	0.49701
1398622_at	cysteine rich transmembrane BMP regulator 1 (chordin like)	0.008163	-1.4	-1.08	-2.07	-1.59	-2.23	1.47	0.499556
1370047_at	ectonucleotide pyrophosphatase/phosphodiesterase 1	0.029314	-1.19	1.01	-2.13	-1.77	-2.1	1.79	0.504453
1376799_a_at	cytokine receptor-like factor 1	0.009682	1	-1.2	-2.91	-3.51	-3.49	2.92	0.511645
1377631_at	procollagen, type IX, alpha 3	0.022304	1.22	-1.47	-1.25	-2.24	-1.84	1.53	0.512688
1395205_at		0.034426	2.05	1.77	1.07	-1.08	1.89	1.92	0.514095
1371148_s_at	internexin neuronal intermediate filament protein, alpha	0.042528	1.51	1.84	1.11	1.35	2.04	1.36	0.52055
1375138_at	TIMP metallopeptidase inhibitor 3	0.009361	-1.38	-2.52	-1.75	-3.2	-4.41	1.27	0.525135
1385014_at	similar to Diphosphoinositol polyphosphate phosphohydrolase 3 alpha (DIPP-3 alpha) (DIPP3 alpha) (Diadenosine 5,5-P1,P6-hexaphosphate hydrolase 3 alpha) (Nucleoside diphosphate-linked moiety X motif 10) (Nudix motif 10); similar to nudix (nucleoside diphosphate linked moiety X)-type motif 11; nudix (nucleoside diphosphate linked moiety X)-type motif 11	0.012333	-1.13	1	3.84	4.36	3.84	-4.36	0.530903
1368003_at	aldehyde dehydrogenase 1 family, member A2	0.028615	1.22	1.05	2.07	1.78	2.17	-1.69	0.531694
1392013_at	DEP domain containing 2	0.007642	-1.59	-1.58	-1.41	-1.4	-2.23	-1.13	0.536383
1369281_at	tumor necrosis factor (ligand) superfamily, member 11	0.040438	-2.49	-1.03	-3.73	-1.54	-3.84	1.5	0.536495
1384484_at		0.004739	-1.43	-1.39	-1.52	-1.48	-2.12	1.07	0.539578
1370714_a_at	ST6 beta-galactosamide alpha-2,6-sialyltranferase 1	0.036596	2.36	1.55	-1.49	-2.28	1.04	3.52	0.540956
1370457_at	testin gene	0.02845	1.11	2.01	1.03	1.87	2.08	1.08	0.550408
1369001_at	cholinergic receptor, nicotinic, alpha 3	0.017481	-1.36	-2.73	1.66	-1.21	-1.65	-2.25	0.556731
1371271_at	olfactory receptor 416	0.024705	-1.87	-1.96	1.77	1.7	-1.1	-3.32	0.557206
1389825_at	similar to T-cell leukemia homeobox protein 2 (Homeobox protein Hox-11L1) (Homeobox TLX-2) (PMUR10F)	0.036444	-1.57	-1.22	-2.15	-1.67	-2.61	1.37	0.561111
1388255_x_at	RT1 class I, CE5	0.025904	-2.97	-1.44	-1.95	1.06	-2.81	-1.52	0.56916
1383066_at	golgi associated, gamma adaptin ear containing, ARF binding protein 3	0.019519	-1.4	-1.36	-1.6	-1.55	-2.17	1.14	0.579367
1394395_at		0.037294	2.19	1.46	-1.38	-2.06	1.06	3.02	0.587297
1376017_at	similar to WD repeat domain 17	0.047821	4.23	5.15	-1.22	1	4.23	5.15	0.596999
1378588_at		0.030601	-1.35	1.15	2.04	3.16	2.34	-2.75	0.59978
1387053_at	flavin containing monooxygenase 1	0.042018	-1.5	-1.11	-1.95	-1.44	-2.17	1.3	0.603817
1392664_at	G protein-coupled receptor 182	0.042298	-1.76	-4.56	-1.29	-3.36	-5.91	-1.36	0.611681
1372264_at	phosphoenolpyruvate carboxykinase 1 (soluble)	0.027369	-1.4	-2.71	-2.78	-5.37	-7.53	1.98	0.611871
1372926_at	TIMP metallopeptidase inhibitor 3	0.02038	-1.95	-2.35	-1.96	-2.36	-4.59	1	0.614008
1373957_at	reelin	0.018652	-1.16	-1.2	-2.06	-2.13	-2.47	1.77	0.619744
1385899_at	tripartite motif-containing 16	0.0021	-1.49	-1.41	-1.52	-1.44	-2.15	1.02	0.623121
1385668_at		0.047628	-1.29	-1.35	-2.02	-2.12	-2.72	1.57	0.627998
1368642_at	cadherin 2	0.021131	-2.09	-1.86	-1.75	-1.56	-3.26	-1.2	0.642862
1383801_at		0.023851	1.39	1.58	1.36	1.54	2.14	1.02	0.649655
1377538_at		0.031798	-5	-3.93	1	1.27	-3.93	-5	0.652059
1385608_at		0.015563	1.18	1.44	1.46	1.77	2.1	-1.24	0.652266
1398576_at		0.039216	-2.09	-2.11	-1.15	-1.16	-2.42	-1.83	0.653849
1385537_at	mediator complex subunit 1	0.041884	1.77	1.18	-1.17	-1.75	1.01	2.07	0.653963
1370963_at	growth arrest specific 7	0.013884	1.25	1.45	1.51	1.75	2.18	-1.21	0.65648
1368577_at	gap junction protein, beta 6	0.038526	-1.95	-2.55	2.21	1.69	-1.15	-4.32	0.66259
1379843_at	vacuolar protein sorting 36 homolog (S. cerevisiae)	0.045444	-1.27	-1.47	2.25	1.94	1.53	-2.85	0.664457
1374277_at	cyclin J-like	0.008942	-1.36	-1.17	-1.72	-1.48	-2.01	1.27	0.666568
1395957_at	leukemia inhibitory factor receptor alpha	0.023803	-1.69	-1.97	-1.39	-1.62	-2.74	-1.22	0.671156
1379191_x_at	protein tyrosine phosphatase, receptor type, R	0.013768	3.32	3.73	-1.13	1	3.32	3.73	0.675248
1391060_at		0.044836	1.27	1.76	1.26	1.74	2.21	1.01	0.675542
1379631_at	colony stimulating factor 1 (macrophage)	0.009187	1.14	1.4	1.52	1.85	2.12	-1.33	0.682582
1390944_at	chromatin modifying protein 4C	0.017565	-1.55	-1.46	-1.47	-1.38	-2.14	-1.06	0.690705
1387165_at	v-maf musculoaponeurotic fibrosarcoma oncogene homolog (avian)	0.012844	1.14	1.67	1.5	2.18	2.49	-1.31	0.693613
1396852_at		0.003132	1.24	-1.06	-1.79	-2.37	-1.91	2.23	0.694103
1393978_at	stefin A2-like 2; stefin A2-like 3	0.006584	-2.28	-1.54	-3.29	-2.23	-5.08	1.45	0.694338
1394997_at	congenital dyserythropoietic anemia, type I (human)	0.026269	1.27	1.52	1.33	1.59	2.02	-1.05	0.69869
1369609_at	claudin 11	0.042907	-1.97	-1.93	-1.14	-1.11	-2.19	-1.73	0.699865
1398305_at	synaptotagmin XVII	0.013865	-2.4	-1.76	-1.5	-1.1	-2.64	-1.6	0.704036
1392477_at	ets variant 1	0.018772	1.27	1.43	1.45	1.64	2.08	-1.14	0.705907
1371732_at	dermatopontin	0.036744	1.13	1.27	1.6	1.81	2.04	-1.42	0.710945
1374817_at		0.032547	1.09	-1.53	-2.52	-4.21	-3.85	2.75	0.715349
1378556_at	ectonucleotide pyrophosphatase/phosphodiesterase 1	0.023696	1.19	-1.13	-1.53	-2.06	-1.73	1.83	0.719927
1370763_at	olfactory receptor 1496	0.03083	1.9	2.48	1.44	1.89	3.58	1.32	0.722879
1373515_at	galectin-related protein	0.019083	-1.12	-1.3	-1.57	-1.82	-2.04	1.4	0.730389
1377317_at	similar to retinoic acid receptor beta-2	0.006011	-2.72	-2.69	1.41	1.43	-1.9	-3.84	0.731512
1380142_at	homeo box B8	0.014803	-1.72	1.14	-3.36	-1.72	-2.96	1.95	0.733887
1376191_at	hydroxyprostaglandin dehydrogenase 15 (NAD)	0.029521	-1.07	-1.4	2.64	2.01	1.89	-2.81	0.734604
1398492_at	similar to Guanine nucleotide-binding protein beta subunit 2-like 1 (Receptor of activated protein kinase C 1)	0.019459	1.53	2.68	1.88	3.3	5.05	-1.23	0.744294
1390638_at	Eph receptor A4	0.008113	-1.55	-1.61	1.65	1.59	1.02	-2.55	0.751389
1382375_at	splicing factor, arginine/serine-rich 18	0.008287	-1.1	-1.28	-2.45	-2.84	-3.12	2.22	0.752016
1392824_at	BCL2/adenovirus E1B 19kD interacting protein like	0.02776	-1.4	-1.59	-1.29	-1.46	-2.05	-1.09	0.753759
1393974_at	mesenchyme homeobox 1	0.018599	-1.78	-1.42	-1.79	-1.43	-2.54	1.01	0.757619
1375465_at	orthodenticle homolog 2 (Drosophila)	0.045632	-1.62	-2.11	2.43	1.87	1.15	-3.94	0.772386
1379361_at	peroxisomal biogenesis factor 11 alpha	0.005284	-1.25	-1.34	-1.74	-1.88	-2.34	1.39	0.772954
1389937_at		0.044652	1.77	1.31	-1.67	-2.26	-1.28	2.97	0.773845
1380972_at		0.023298	1.29	1.26	1.8	1.76	2.27	-1.4	0.774063
1393464_at	similar to RIKEN cDNA 4930550C14	0.01751	2.65	2.14	-2.03	-2.5	1.06	5.36	0.774314
1368851_at	v-ets erythroblastosis virus E26 oncogene homolog 1 (avian)	0.016758	-1.38	-1.7	-1.24	-1.52	-2.1	-1.12	0.775102
1371432_at	vesicle amine transport protein 1 homolog (T californica)	0.004977	-1.02	1.2	1.69	2.07	2.04	-1.72	0.777298
1395206_at		0.019291	-1.72	-1.11	-4.01	-2.58	-4.44	2.33	0.785507
1396550_at	5-methyltetrahydrofolate-homocysteine methyltransferase	0.006095	-1.82	-2.11	1.27	1.09	-1.67	-2.31	0.793735
1390828_at	neuropeptide Y receptor Y1	0.021629	-1.13	-1.12	-1.82	-1.79	-2.03	1.61	0.797542
1367743_at	phosphofructokinase, liver	0.007427	1.69	2.07	1.2	1.47	2.48	1.4	0.80007
1381963_at	similar to RIKEN cDNA B230114P05	0.012099	1.26	1.73	1.17	1.6	2.01	1.08	0.803181
1398544_at	similar to CG4573-PA; glutamyl-tRNA synthetase 2 mitochondrial (putative)	0.015979	1.59	1.37	-1.3	-1.51	1.05	2.07	0.839996
1368618_at	growth factor receptor bound protein 14	0.008483	-1.32	-1.44	-1.42	-1.55	-2.04	1.07	0.848357
1379935_at	chemokine (C-C motif) ligand 7	0.022862	-1.03	1.2	1.78	2.2	2.14	-1.83	0.852418
1385355_at	ephrin A5	0.026854	1.08	-1.18	-1.82	-2.31	-2.15	1.96	0.859017
1375582_at	zinc finger homeobox 4	0.042545	-1.4	-2.08	-1.48	-2.2	-3.08	1.06	0.864484
1391084_at	ubiquitin protein ligase E3A	0.006588	1.73	1.34	-1.44	-1.86	-1.07	2.49	0.864698
1382709_at	SLAM family member 6	0.004867	1.33	1.69	1.63	2.07	2.76	-1.22	0.869316
1387789_at	avian erythroblastosis virus E-26 (v-ets) oncogene related	0.037794	-1.44	-1.36	-1.54	-1.45	-2.09	1.07	0.86999
1384392_at	cytochrome P450, family 26, subfamily b, polypeptide 1	2.3e-05	-1.29	-1.14	-3.35	-2.96	-3.81	2.6	0.892019
1387125_at	S100 calcium binding protein A9	0.041441	1.01	-1	-2.78	-2.82	-2.78	2.82	0.904347
1387232_at	bone morphogenetic protein 4	0.019194	-1.56	-1.64	-1.29	-1.36	-2.11	-1.21	0.912199
1387902_a_at		0.039453	-1.05	1.31	-11.03	-8.05	-8.41	10.55	0.912529
1380062_at	membrane protein, palmitoylated 6 (MAGUK p55 subfamily member 6)	0.02878	-1.35	-1.43	-1.49	-1.58	-2.13	1.11	0.913878
1391944_at	family with sequence similarity 184, member A	0.023058	-1.54	1.03	-2.21	-1.4	-2.15	1.44	0.914089
1369517_at	cytohesin 1	0.032756	21.12	2.24	1.16	-8.14	2.59	18.2	0.917218
1374168_at	SPHK1 interactor, AKAP domain containing	0.012835	-1.92	-1.52	-2.49	-1.98	-3.8	1.3	0.919596
1385566_at	A kinase (PRKA) anchor protein 2	0.002782	-1.83	-1.57	-1.77	-1.52	-2.79	-1.03	0.919995
1374643_at	FAT tumor suppressor homolog 4 (Drosophila); similar to FAT tumor suppressor homolog 4	0.049861	-1.66	-1.66	-1.27	-1.27	-2.11	-1.3	0.920142
1378086_at		0.037311	1.5	1.1	-1.47	-2.01	-1.34	2.2	0.920815
1391298_at	androgen-induced 1	0.033842	1.71	1.38	-1.42	-1.76	-1.03	2.43	0.921035
1369815_at	chemokine (C-C motif) ligand 3	0.033025	-1.19	-1.2	2.22	2.2	1.85	-2.63	0.928617
1386977_at	carbonic anhydrase 3	0.041611	-4.89	-1.99	-5.84	-2.38	-11.63	1.19	0.936751
1367850_at	Fc fragment of IgG, low affinity IIb, receptor (CD32); Fc fragment of IgG, low affinity IIa, receptor (CD32)	0.013727	1.25	1.47	1.51	1.77	2.22	-1.21	0.952887
1387176_at	rabphilin 3A-like (without C2 domains)	0.036108	-1.89	-1.31	-1.68	-1.16	-2.2	-1.13	0.978174
1367593_at	selenoprotein W, 1	0.021574	1.62	1.85	1.21	1.38	2.24	1.34	0.982465
1383453_at	olfactomedin-like 1	0.011605	1.15	1.3	1.56	1.76	2.03	-1.35	0.983533
1381928_at		0.036797	1	-1.32	-1.77	-2.34	-2.34	1.77	0.986391
1388924_at	angiopoietin-like 4	0.000271	1.5	1.44	-1.46	-1.53	-1.02	2.2	0.988856
1370605_s_at	leptin receptor	0.03175	-1.34	-1.06	-2.14	-1.68	-2.26	1.59	0.991899
1377150_at		0.00324	1.4	1.11	-1.46	-1.84	-1.31	2.05	0.992071
1369173_at	complement component 3a receptor 1	0.044576	1.35	1.59	1.35	1.59	2.15	-1	0.993663
1387306_a_at	early growth response 2	0.032774	1.14	1.12	1.92	1.88	2.14	-1.68	0.993867
