# Supplementary material for: Interaction of Age and Mechanical Stability on Bone Defect Healing: An Early Transcriptional Analysis of Fracture Hematoma in Rat
Source: PLoS One. 2014 Sep 4;9(9):e106462. doi: 10.1371/journal.pone.0106462 (PMC4154721; doi:10.1371/journal.pone.0106462)
Supplement: File S3 — Table S8. Functional annotation of differentially expressed genes using DAVID v6.7. (XLSX) [file pone.0106462.s003.xlsx]

## Sheet: TableS8.functAnnoChart
Number	GO term Biological Process		Number of Genes	Identifier of Genes	Fold Enrichment	P-Value (Benjamini)	REVIGO cluster
1	GO:0030334	regulation of cell migration	9	1393403_AT, 1370642_S_AT, 1371240_AT, 1388459_AT, 1369166_AT, 1393456_AT, 1392382_AT, 1369113_AT, 1391369_AT, 1398275_AT	10.1471	0.00106767	regulation of cell migration
2	GO:0042330	taxis	5	1370642_S_AT, 1370634_X_AT, 1392382_AT, 1382685_AT, 1369814_AT	11.2067	0.038946	regulation of cell migration
3	GO:0051272	positive regulation of cell motion	6	1393403_AT, 1370642_S_AT, 1388459_AT, 1369166_AT, 1393456_AT, 1392382_AT, 1398275_AT	11.1618	0.0126203	regulation of cell migration
4	GO:0006935	chemotaxis	5	1370642_S_AT, 1370634_X_AT, 1392382_AT, 1382685_AT, 1369814_AT	11.2067	0.038946	regulation of cell migration
5	GO:0030335	positive regulation of cell migration	6	1393403_AT, 1370642_S_AT, 1388459_AT, 1369166_AT, 1393456_AT, 1392382_AT, 1398275_AT	12.1324	0.0100763	regulation of cell migration
6	GO:0051270	regulation of cell motion	9	1393403_AT, 1370642_S_AT, 1371240_AT, 1388459_AT, 1369166_AT, 1393456_AT, 1392382_AT, 1369113_AT, 1391369_AT, 1398275_AT	9.00149	0.00173474	regulation of cell migration
7	GO:0040012	regulation of locomotion	10	1393403_AT, 1370642_S_AT, 1371240_AT, 1388459_AT, 1369166_AT, 1393456_AT, 1392382_AT, 1382685_AT, 1369113_AT, 1391369_AT, 1398275_AT	9.89525	0.000526183	regulation of cell migration
8	GO:0040017	positive regulation of locomotion	7	1393403_AT, 1370642_S_AT, 1388459_AT, 1369166_AT, 1393456_AT, 1392382_AT, 1382685_AT, 1398275_AT	12.7668	0.00356443	regulation of cell migration
9	GO:0070482	response to oxygen levels	7	1387410_AT, 1370642_S_AT, 1369166_AT, 1393456_AT, 1392382_AT, 1398333_AT, 1388204_AT, 1398275_AT	6.41485	0.0296497	response to oxygen levels
10	GO:0048514	blood vessel morphogenesis	8	1376539_AT, 1370604_AT, 1393403_AT, 1388459_AT, 1392382_AT, 1382685_AT, 1398333_AT, 1391369_AT	8.00132	0.00612335	blood vessel morphogenesis
11	GO:0031175	neuron projection development	8	1376539_AT, 1391019_AT, 1387410_AT, 1381907_AT, 1371412_A_AT, 1392382_AT, 1373318_AT, 1382685_AT	5.45145	0.0271047	blood vessel morphogenesis
12	GO:0000902	cell morphogenesis	10	1376539_AT, 1391019_AT, 1387410_AT, 1381907_AT, 1388459_AT, 1371412_A_AT, 1393456_AT, 1392382_AT, 1373318_AT, 1382685_AT	5.47149	0.00702199	blood vessel morphogenesis
13	GO:0000904	cell morphogenesis involved in differentiation	9	1376539_AT, 1391019_AT, 1387410_AT, 1381907_AT, 1388459_AT, 1371412_A_AT, 1392382_AT, 1373318_AT, 1382685_AT	6.9185	0.00500853	blood vessel morphogenesis
14	GO:0001568	blood vessel development	8	1376539_AT, 1370604_AT, 1393403_AT, 1388459_AT, 1392382_AT, 1382685_AT, 1398333_AT, 1391369_AT	6.47064	0.0131369	blood vessel morphogenesis
15	GO:0007409	axonogenesis	8	1376539_AT, 1391019_AT, 1387410_AT, 1381907_AT, 1371412_A_AT, 1392382_AT, 1373318_AT, 1382685_AT	8.00132	0.00612335	blood vessel morphogenesis
16	GO:0048667	cell morphogenesis involved in neuron differentiation	8	1376539_AT, 1391019_AT, 1387410_AT, 1381907_AT, 1371412_A_AT, 1392382_AT, 1373318_AT, 1382685_AT	7.18959	0.00959167	blood vessel morphogenesis
17	GO:0048858	cell projection morphogenesis	8	1376539_AT, 1391019_AT, 1387410_AT, 1381907_AT, 1371412_A_AT, 1392382_AT, 1373318_AT, 1382685_AT	6.25314	0.0151023	blood vessel morphogenesis
18	GO:0001944	vasculature development	9	1376539_AT, 1370604_AT, 1393403_AT, 1388459_AT, 1393456_AT, 1392382_AT, 1382685_AT, 1398333_AT, 1391369_AT	7.06446	0.00503535	blood vessel morphogenesis
19	GO:0048812	neuron projection morphogenesis	8	1376539_AT, 1391019_AT, 1387410_AT, 1381907_AT, 1371412_A_AT, 1392382_AT, 1373318_AT, 1382685_AT	6.92208	0.0101201	blood vessel morphogenesis
20	GO:0032990	cell part morphogenesis	8	1376539_AT, 1391019_AT, 1387410_AT, 1381907_AT, 1371412_A_AT, 1392382_AT, 1373318_AT, 1382685_AT	6.00099	0.0171	blood vessel morphogenesis
21	GO:0032989	cellular component morphogenesis	11	1376539_AT, 1391019_AT, 1387410_AT, 1381907_AT, 1388459_AT, 1371412_A_AT, 1393456_AT, 1392382_AT, 1373318_AT, 1382685_AT, 1390985_AT	5.44239	0.00461558	blood vessel morphogenesis
22	GO:0001525	angiogenesis	6	1376539_AT, 1370604_AT, 1388459_AT, 1382685_AT, 1398333_AT, 1391369_AT	9.07467	0.0237001	blood vessel morphogenesis
23	GO:0030030	cell projection organization	9	1376539_AT, 1391019_AT, 1387410_AT, 1371240_AT, 1381907_AT, 1371412_A_AT, 1392382_AT, 1373318_AT, 1382685_AT	4.63789	0.0269874	cell projection organization
24	GO:0006928	cellular component movement	10	1376539_AT, 1387410_AT, 1370642_S_AT, 1381907_AT, 1370634_X_AT, 1393456_AT, 1392382_AT, 1373318_AT, 1382685_AT, 1391369_AT	4.47189	0.0179663	cellular component movement
25	GO:0043627	response to estrogen stimulus	6	1370604_AT, 1370642_S_AT, 1393902_AT, 1392382_AT, 1388204_AT, 1368170_AT	7.54179	0.0424796	response to oxygen levels
