# Supplementary material for: Interaction of Age and Mechanical Stability on Bone Defect Healing: An Early Transcriptional Analysis of Fracture Hematoma in Rat
Source: PLoS One. 2014 Sep 4;9(9):e106462. doi: 10.1371/journal.pone.0106462 (PMC4154721; doi:10.1371/journal.pone.0106462)
Supplement: File S4 — Table S9–S11. Single GO terms were joined into five clusters of related terms using REVIGO. (XLSX) [file pone.0106462.s004.xlsx]

## Sheet: TableS9.Input
REVIGO Input
Database with GO term sizes: Rattus Norvegicus
semantic similarity measure: SimRel
Similarity: Small (0.5)
GO:0005615	5.58909e-05	extracellular space
GO:0044421	0.000314716	extracellular region part
GO:0040012	0.000526183	regulation of locomotion
GO:0030334	0.00106767	regulation of cell migration
GO:0051270	0.00173474	regulation of cell motion
GO:0040017	0.00356443	positive regulation of locomotion
GO:0032989	0.00461558	cellular component morphogenesis
GO:0000904	0.00500853	cell morphogenesis involved in differentiation
GO:0001944	0.00503535	vasculature development
GO:0048514	0.00612335	blood vessel morphogenesis
GO:0007409	0.00612335	axonogenesis
GO:0000902	0.00702199	cell morphogenesis
GO:0005576	0.00713755	extracellular region
GO:0048667	0.00959167	cell morphogenesis involved in neuron differentiation
GO:0030335	0.0100763	positive regulation of cell migration
GO:0048812	0.0101201	neuron projection morphogenesis
GO:0051272	0.0126203	positive regulation of cell motion
GO:0001568	0.0131369	blood vessel development
GO:0048858	0.0151023	cell projection morphogenesis
GO:0032990	0.0171	cell part morphogenesis
GO:0006928	0.0179663	cell motion
GO:0001525	0.0237001	angiogenesis
GO:0030030	0.0269874	cell projection organization
GO:0031175	0.0271047	neuron projection development
GO:0070482	0.0296497	response to oxygen levels
GO:0006935	0.038946	chemotaxis
GO:0042330	0.038946	taxis
GO:0043627	0.0424796	response to estrogen stimulus

## Sheet: TableS10.Output
REVIGO Output
Database with GO term sizes: Rattus Norvegicus
semantic similarity measure: SimRel
Similarity: Small (0.5)
term_ID	Biological process	frequency	plot_X	plot_Y	plot_size	log10 p-value	uniqueness	dispensability	representative	eliminated	REVIGO Cluster	Number
GO:0030334	regulation of cell migration	0.02077	4.983	3.245	2.667	-2.9716	0.477	0	30334	0	regulation of cell migration	1
GO:0042330	taxis	0.0179	null	null	2.602	-1.4095	0.644	0.721	30334	1	regulation of cell migration	2
GO:0051272	positive regulation of cellular component movement	0.01301	null	null	2.464	-1.8989	0.652	0.888	30334	1	regulation of cell migration	3
GO:0006935	chemotaxis	0.01786	null	null	2.601	-1.4095	0.631	0.721	30334	1	regulation of cell migration	4
GO:0030335	positive regulation of cell migration	0.01256	null	null	2.449	-1.9967	0.496	0.91	30334	1	regulation of cell migration	5
GO:0051270	regulation of cellular component movement	0.02382	null	null	2.726	-2.7608	0.687	0.73	30334	1	regulation of cell migration	6
GO:0040012	regulation of locomotion	0.02333	null	null	2.717	-3.279	0.642	0.746	30334	1	regulation of cell migration	7
GO:0040017	positive regulation of locomotion	0.01332	null	null	2.474	-2.448	0.611	0.896	30334	1	regulation of cell migration	8
GO:0070482	response to oxygen levels	0.01611	-5.617	-2.763	2.556	-1.528	0.891	0	70482	0	response to oxygen levels	9
GO:0048514	blood vessel morphogenesis	0.01934	5.13	-3.006	2.635	-2.213	0.396	0.039	48514	0	blood vessel morphogenesis	10
GO:0031175	neuron projection development	0.02903	null	null	2.812	-1.567	0.387	0.849	48514	1	blood vessel morphogenesis	11
GO:0000902	cell morphogenesis	0.03764	null	null	2.924	-2.1535	0.336	0.602	48514	1	blood vessel morphogenesis	12
GO:0000904	cell morphogenesis involved in differentiation	0.02575	null	null	2.76	-2.3003	0.342	0.884	48514	1	blood vessel morphogenesis	13
GO:0001568	blood vessel development	0.02248	null	null	2.701	-1.8815	0.469	0.946	48514	1	blood vessel morphogenesis	14
GO:0007409	axonogenesis	0.01647	null	null	2.566	-2.213	0.336	0.83	48514	1	blood vessel morphogenesis	15
GO:0048667	cell morphogenesis involved in neuron differentiation	0.01902	null	null	2.628	-2.0181	0.339	0.884	48514	1	blood vessel morphogenesis	16
GO:0048858	cell projection morphogenesis	0.02436	null	null	2.736	-1.821	0.325	0.944	48514	1	blood vessel morphogenesis	17
GO:0001944	vasculature development	0.02355	null	null	2.721	-2.298	0.487	0.835	48514	1	blood vessel morphogenesis	18
GO:0048812	neuron projection morphogenesis	0.02028	null	null	2.656	-1.9948	0.329	0.906	48514	1	blood vessel morphogenesis	19
GO:0032990	cell part morphogenesis	0.02503	null	null	2.747	-1.767	0.357	0.88	48514	1	blood vessel morphogenesis	20
GO:0032989	cellular component morphogenesis	0.04092	null	null	2.96	-2.3358	0.408	0.672	48514	1	blood vessel morphogenesis	21
GO:0001525	angiogenesis	0.01561	null	null	2.543	-1.6252	0.406	0.915	48514	1	blood vessel morphogenesis	22
GO:0030030	cell projection organization	0.03899	-0.252	-6.366	2.94	-1.5688	0.613	0.064	30030	0	cell projection organization	23
GO:0006928	cellular component movement	0.05312	-0.551	6.348	3.074	-1.7455	0.834	0.073	6928	0	cellular component movement	24
GO:0043627	response to estrogen stimulus	0.01175	-5.741	2.497	2.42	-1.3718	0.877	0.115	43627	0	response to estrogen stimulus	25

## Sheet: TableS11.PieChart
Pie Chart based on REVIGO TreeMap data
Database with GO term sizes: Rattus Norvegicus
semantic similarity measure: SimRel
Similarity: Small (0.5)
term_ID	description	frequencyInDb	log10pvalue	uniqueness	dispensability	representative
GO:0030334	regulation of cell migration	0.02077	-2.9706	0.477	0	regulation of cell migration
GO:0070482	response to oxygen levels	0.01611	-1.5287	0.891	0	response to oxygen levels
GO:0043627	response to estrogen stimulus	0.01175	-1.3716	0.877	0.115	response to oxygen levels
GO:0048514	blood vessel morphogenesis	0.01934	-2.2132	0.396	0.039	blood vessel morphogenesis
GO:0030030	cell projection organization	0.03899	-1.5686	0.613	0.064	cell projection organization
GO:0006928	cellular component movement	0.05312	-1.7447	0.834	0.073	cellular component movement
Cluster	description	frequencyInDb	log10pvalue	uniqueness	dispensability	representative
1	regulation of cell migration	0.02077	-2.9706	0.477	0	regulation of cell migration
2	response to oxygen levels & response to estrogen stimulus	0.01611	-2.9003	0.891	0	response to oxygen levels
3	blood vessel morphogenesis	0.01934	-2.2132	0.396	0.039	blood vessel morphogenesis
4	cell projection organization	0.03899	-1.5686	0.613	0.064	cell projection organization
5	cellular component movement	0.05312	-1.7447	0.834	0.073	cellular component movement
